# Supplementary material for: A Mg‐Chelatase Subunit I Missense Mutant in Barley Exhibits a Cold‐Sensitive Phenotype Under Field Conditions
Source: Physiol Plant. 2025 Aug 5;177(4):e70434. doi: 10.1111/ppl.70434 (PMC12322876; doi:10.1111/ppl.70434)
Supplement: Supplementary file 2 — Table S1: List of DNA primers and plant mutant lines used in this work. [file PPL-177-e70434-s003.xlsx]

## Sheet: Primer sequences
Oligonucleotide sequences
Locus	Gene	Sense primer (5' to 3')	Antisense primer (5' to 3')	Use	Nucleotide added at 5' end
HORVU.MOREX.r3.7HG0738240	Xan-h	*ATGGCCATGGCCTCCCCATTC	**CTAGCCAAAGACTTCATAGAAC	Atchli1 complementation with HvCHLI CDS	attB sites for Gateway cloning (see * and **)
AT4G18480	AtCHLI1	AAAGAAGAGTGCGAGACCGG	CAAACCAGGCTCAAAGGCTT	Genotyping of AtCHLI1 allele
AT4G18480	AtCHLI1	AAAGAAGAGTGCGAGACCGG	CTGAATTTCATAACCAATCTCGATACAC	Genotyping of Atchli1 allele
HORVU.MOREX.r3.6HG0568	HvWRKY40	CCCTGAGGTTGCGGTTCTTG	CCCTGAGGTTGCGGTTCTTG	REAL-TIME qPCR
HORVU.MOREX.r3.7HG0742200	HvSCA3	CGAGCGCGAGTACAAAGTCC	TCCGGCATTTTGCCTGCTCC	REAL-TIME qPCR
HORVU.MOREX.r3.1HG0082040	HvHSFA4A	CAGGCAGCTCAACACCTACG	GTTCTGCAGCGAGTGGCTGT	REAL-TIME qPCR
HORVU.MOREX.r3.7HG0679840	HvLOX2	CCAACAAGCCTTACCTGCCG	TAGTCGTAGACCCGGTCGGT	REAL-TIME qPCR
HORVU.MOREX.r3.6HG0567430	HvFLOT3	CAACGCCAACGTGAAGCAGC	GTTCTGTCGCGTCATCCCCT	REAL-TIME qPCR
HORVU.MOREX.r3.6HG0545480	HvCAT1	CAAAGTCCCACGTGCAGGAG	GTAGGTGTTGACGCCGAAGC	REAL-TIME qPCR
HORVU.MOREX.r3.1HG0003140	HvActin7	GGGCAGAAGGATGCTTATGT	GTTCTCGACTCTGGTGATGG	REAL-TIME qPCR
attB sites	attB	GGGGACAAGTTTGTACAAAAAAGCAGGCT*	GGGGACCACTTTGTACAAGAAAGCTGGGT**	Gateway cloning
		*GGGGACAAGTTTGTACAAAAAAGCAGGCT	**GGGGACCACTTTGTACAAGAAAGCTGGGT

## Sheet: mutant lines
Locus	Gene	Allele	Line	Reference
AT4G18480	AtCHLI1	Atchli1	SAIL_230_D11	https://doi.org/10.1104/pp.109.135368
AT4G18480	AtCHLI1	cs	cs/cs	https://doi.org/10.1039/B802604C
HORVU.MOREX.r3.4HG0409840	HvcpSRP43	hus1	hus1	doi.org/10.1016/j.envexpbot.2022.104795
HORVU.MOREX.r3.3HG0324440	HvCAO	Hvcao	chlorina-f2.101	link.springer.com/article/10.1023/A:1005823711838
HORVU.MOREX.r3.3HG0257850	HvCRD1	Hvcrd1	chlorina.111	link.springer.com/article/10.1007/BF02907148
HORVU.MOREX.r3.7HG0738240	Xan-h (HvCHLI)	xan-h.chli-1	TM2490	This work
