# Supplementary material for: A Mg‐Chelatase Subunit I Missense Mutant in Barley Exhibits a Cold‐Sensitive Phenotype Under Field Conditions
Source: Physiol Plant. 2025 Aug 5;177(4):e70434. doi: 10.1111/ppl.70434 (PMC12322876; doi:10.1111/ppl.70434)
Supplement: Supplementary file 3 — Table S2: Differentially expressed genes in the xan‐h.chli‐1 under induced cold stress conditions vs. Xan‐h under induced cold stress conditions (xan‐h.chli‐1 4°C vs. Xan‐h 4°C). GO analysis and differentially expressed genes belonging to the GO term “response to cold” (GO:0009409) in the xan‐h.chli‐1 4°C versus Xan‐h 4°C. The table indicates both the MorexV3 gene IDs (morexV3_id) and the A. thaliana homologous genes (plaza_arath_ortho_id). [file PPL-177-e70434-s002.xlsx]

## Sheet: mut_cold_vs_wt_cold_UP
gene_ID	logFC	padj
HORVU.MOREX.r3.UnG0782390	6.26679	0
HORVU.MOREX.r3.7HG0737850	2.28839	0
HORVU.MOREX.r3.5HG0502990	6.22885	0
HORVU.MOREX.r3.7HG0722660	4.12523	0
HORVU.MOREX.r3.4HG0416930	2.09279	0
HORVU.MOREX.r3.7HG0723590	2.68382	0
HORVU.MOREX.r3.7HG0685300	2.72313	0
HORVU.MOREX.r3.1HG0062450	3.778	0
HORVU.MOREX.r3.2HG0139900	3.35675	0
HORVU.MOREX.r3.4HG0418440	2.83202	0
HORVU.MOREX.r3.2HG0135310	2.79869	0
HORVU.MOREX.r3.3HG0226380	3.6261	0
HORVU.MOREX.r3.7HG0736930	1.65624	0
HORVU.MOREX.r3.7HG0715820	1.31178	0
HORVU.MOREX.r3.7HG0635330	4.31957	0
HORVU.MOREX.r3.2HG0208690	2.3071	0
HORVU.MOREX.r3.6HG0543250	3.01895	0
HORVU.MOREX.r3.7HG0704710	4.29964	0
HORVU.MOREX.r3.3HG0246150	1.34799	0
HORVU.MOREX.r3.7HG0715890	2.57263	0
HORVU.MOREX.r3.2HG0106650	8.21853	0
HORVU.MOREX.r3.4HG0412120	5.08245	0
HORVU.MOREX.r3.7HG0634590	3.48669	0
HORVU.MOREX.r3.7HG0657360	10.1034	0
HORVU.MOREX.r3.7HG0733220	9.64745	0
HORVU.MOREX.r3.4HG0412490	2.61264	0
HORVU.MOREX.r3.7HG0735600	2.77919	0
HORVU.MOREX.r3.5HG0512320	1.48855	0
HORVU.MOREX.r3.7HG0635360	3.9994	0
HORVU.MOREX.r3.7HG0695090	9.28151	0
HORVU.MOREX.r3.6HG0547570	1.27974	0
HORVU.MOREX.r3.6HG0608550	9.41543	0
HORVU.MOREX.r3.3HG0224530	4.22606	0
HORVU.MOREX.r3.7HG0673370	3.2521	0
HORVU.MOREX.r3.7HG0729810	4.50966	0
HORVU.MOREX.r3.7HG0685290	1.38899	0
HORVU.MOREX.r3.6HG0621060	3.31275	0
HORVU.MOREX.r3.3HG0330070	1.72428	0
HORVU.MOREX.r3.3HG0226480	5.57578	0
HORVU.MOREX.r3.5HG0498380	1.20323	0
HORVU.MOREX.r3.2HG0104880	4.36666	0
HORVU.MOREX.r3.6HG0567270	0.748245	0
HORVU.MOREX.r3.7HG0717480	9.46441	0
HORVU.MOREX.r3.2HG0202590	1.81558	0
HORVU.MOREX.r3.3HG0224520	3.02818	0
HORVU.MOREX.r3.3HG0303240	2.2011	0
HORVU.MOREX.r3.6HG0622430	4.10517	0
HORVU.MOREX.r3.7HG0720980	2.39652	0
HORVU.MOREX.r3.2HG0125650	2.24202	0
HORVU.MOREX.r3.2HG0203200	3.68527	0
HORVU.MOREX.r3.1HG0024020	2.11944	0
HORVU.MOREX.r3.2HG0182010	1.79278	0
HORVU.MOREX.r3.2HG0200920	2.18352	0
HORVU.MOREX.r3.3HG0241550	2.02537	0
HORVU.MOREX.r3.2HG0104870	3.76252	0
HORVU.MOREX.r3.4HG0347840	2.28142	0
HORVU.MOREX.r3.7HG0685230	3.97723	0
HORVU.MOREX.r3.3HG0291400	2.22887	0
HORVU.MOREX.r3.3HG0226390	6.59442	0
HORVU.MOREX.r3.3HG0226080	1.44824	0
HORVU.MOREX.r3.3HG0286330	1.69535	0
HORVU.MOREX.r3.3HG0242320	5.15429	0
HORVU.MOREX.r3.6HG0608540	8.98168	0
HORVU.MOREX.r3.6HG0622740	2.15616	0
HORVU.MOREX.r3.5HG0510830	1.64529	0
HORVU.MOREX.r3.6HG0570640	3.28327	0
HORVU.MOREX.r3.3HG0226460	5.92012	0
HORVU.MOREX.r3.7HG0751090	2.28974	0
HORVU.MOREX.r3.7HG0679840	2.45597	0
HORVU.MOREX.r3.2HG0158950	2.26953	0
HORVU.MOREX.r3.6HG0622470	1.0682	0
HORVU.MOREX.r3.7HG0636560	2.40717	0
HORVU.MOREX.r3.5HG0499030	2.54889	0
HORVU.MOREX.r3.4HG0413910	1.04847	0
HORVU.MOREX.r3.6HG0626160	1.68558	0
HORVU.MOREX.r3.3HG0289020	1.95792	0
HORVU.MOREX.r3.1HG0091290	0.94225	0
HORVU.MOREX.r3.6HG0547920	3.41314	0
HORVU.MOREX.r3.2HG0107940	3.07072	0
HORVU.MOREX.r3.5HG0430940	1.47915	0
HORVU.MOREX.r3.2HG0186150	8.10105	0
HORVU.MOREX.r3.5HG0480290	2.86719	0
HORVU.MOREX.r3.1HG0059190	3.13232	0
HORVU.MOREX.r3.6HG0548840	1.53298	0
HORVU.MOREX.r3.1HG0086260	6.64125	0
HORVU.MOREX.r3.6HG0555040	1.52367	0
HORVU.MOREX.r3.7HG0723500	2.04895	0
HORVU.MOREX.r3.7HG0733550	1.68962	0
HORVU.MOREX.r3.1HG0046170	2.74149	0
HORVU.MOREX.r3.7HG0669600	0.879772	0
HORVU.MOREX.r3.1HG0073870	1.6161	0
HORVU.MOREX.r3.4HG0404850	1.897	0
HORVU.MOREX.r3.2HG0200340	8.18248	0
HORVU.MOREX.r3.3HG0297800	1.79555	0
HORVU.MOREX.r3.5HG0495360	2.38082	0
HORVU.MOREX.r3.5HG0509900	0.821446	0
HORVU.MOREX.r3.7HG0669750	1.29734	0
HORVU.MOREX.r3.5HG0453670	1.02107	0
HORVU.MOREX.r3.6HG0630900	2.07747	0
HORVU.MOREX.r3.2HG0160920	2.13527	0
HORVU.MOREX.r3.2HG0215640	1.06443	0
HORVU.MOREX.r3.6HG0608530	8.41328	0
HORVU.MOREX.r3.2HG0183350	1.35544	0
HORVU.MOREX.r3.2HG0194850	2.2054	0
HORVU.MOREX.r3.5HG0480710	2.9876	0
HORVU.MOREX.r3.3HG0308840	1.0946	0
HORVU.MOREX.r3.1HG0062680	0.756794	0
HORVU.MOREX.r3.5HG0479640	1.06889	0
HORVU.MOREX.r3.5HG0511770	1.40388	0
HORVU.MOREX.r3.1HG0093710	1.43701	0
HORVU.MOREX.r3.1HG0018260	1.81262	0
HORVU.MOREX.r3.4HG0406060	2.01553	0
HORVU.MOREX.r3.6HG0599450	1.83914	0
HORVU.MOREX.r3.6HG0593440	7.63627	0
HORVU.MOREX.r3.2HG0132360	2.36363	0
HORVU.MOREX.r3.2HG0175220	0.912871	0
HORVU.MOREX.r3.7HG0724280	4.54577	0
HORVU.MOREX.r3.2HG0194450	1.22747	0
HORVU.MOREX.r3.5HG0523250	3.41615	0
HORVU.MOREX.r3.5HG0509940	1.42494	0
HORVU.MOREX.r3.3HG0232220	0.795595	0
HORVU.MOREX.r3.7HG0747610	2.45578	0
HORVU.MOREX.r3.5HG0494070	2.13758	0
HORVU.MOREX.r3.1HG0001570	6.90659	0
HORVU.MOREX.r3.4HG0369570	2.10769	0
HORVU.MOREX.r3.UnG0769180	6.90659	0
HORVU.MOREX.r3.UnG0769200	6.90659	0
HORVU.MOREX.r3.UnG0769210	6.90659	0
HORVU.MOREX.r3.4HG0406980	1.83505	0
HORVU.MOREX.r3.2HG0181510	3.79262	0
HORVU.MOREX.r3.5HG0527570	4.84616	0
HORVU.MOREX.r3.1HG0075700	3.15032	0
HORVU.MOREX.r3.3HG0244240	1.60449	0
HORVU.MOREX.r3.5HG0474540	1.49237	0
HORVU.MOREX.r3.7HG0640090	2.20373	0
HORVU.MOREX.r3.7HG0742200	1.96584	0
HORVU.MOREX.r3.2HG0215980	10.1167	0
HORVU.MOREX.r3.5HG0441760	1.78542	0
HORVU.MOREX.r3.2HG0118700	1.27695	0
HORVU.MOREX.r3.2HG0182020	1.651	0
HORVU.MOREX.r3.4HG0383890	2.38114	0
HORVU.MOREX.r3.7HG0657100	2.35225	0
HORVU.MOREX.r3.2HG0207660	1.18874	0
HORVU.MOREX.r3.7HG0700930	4.35165	0
HORVU.MOREX.r3.2HG0210420	2.02951	0
HORVU.MOREX.r3.5HG0443920	2.15915	0
HORVU.MOREX.r3.5HG0498480	1.12946	0
HORVU.MOREX.r3.3HG0302350	0.876211	0
HORVU.MOREX.r3.4HG0331460	1.86054	0
HORVU.MOREX.r3.3HG0312200	2.08828	0
HORVU.MOREX.r3.4HG0349000	1.13891	0
HORVU.MOREX.r3.1HG0068480	2.89371	0
HORVU.MOREX.r3.7HG0716130	0.937713	0
HORVU.MOREX.r3.4HG0411960	1.22938	0
HORVU.MOREX.r3.4HG0394990	1.3381	0
HORVU.MOREX.r3.1HG0000730	2.66929	0
HORVU.MOREX.r3.4HG0346720	2.44905	0
HORVU.MOREX.r3.7HG0669150	1.44757	0
HORVU.MOREX.r3.1HG0070320	1.79999	0
HORVU.MOREX.r3.5HG0471680	1.52263	0
HORVU.MOREX.r3.2HG0213730	1.98032	0
HORVU.MOREX.r3.5HG0444610	2.06589	0
HORVU.MOREX.r3.1HG0024040	1.81953	0
HORVU.MOREX.r3.5HG0516270	1.74545	0
HORVU.MOREX.r3.5HG0468890	1.35928	0
HORVU.MOREX.r3.2HG0183740	3.92733	0
HORVU.MOREX.r3.4HG0337830	1.21403	0
HORVU.MOREX.r3.6HG0555700	2.17015	0
HORVU.MOREX.r3.2HG0192220	7.05874	0
HORVU.MOREX.r3.7HG0681330	1.8553	0
HORVU.MOREX.r3.7HG0714170	7.10556	0
HORVU.MOREX.r3.5HG0525300	1.9275	0
HORVU.MOREX.r3.1HG0060630	1.13653	0
HORVU.MOREX.r3.5HG0474120	3.90543	0
HORVU.MOREX.r3.4HG0343790	1.22776	0
HORVU.MOREX.r3.4HG0337490	1.66153	0
HORVU.MOREX.r3.2HG0155570	2.29557	0
HORVU.MOREX.r3.7HG0726930	1.10113	0
HORVU.MOREX.r3.4HG0332100	3.85888	0
HORVU.MOREX.r3.5HG0482060	4.4542	0
HORVU.MOREX.r3.2HG0212570	2.09027	0
HORVU.MOREX.r3.3HG0291620	1.35891	0
HORVU.MOREX.r3.7HG0659990	4.48187	0
HORVU.MOREX.r3.4HG0336870	1.99062	0
HORVU.MOREX.r3.6HG0545620	2.03789	0
HORVU.MOREX.r3.5HG0476020	4.82353	0
HORVU.MOREX.r3.1HG0036370	2.10079	0
HORVU.MOREX.r3.5HG0538130	1.96299	0
HORVU.MOREX.r3.2HG0183940	2.75565	0
HORVU.MOREX.r3.1HG0027090	3.66038	0
HORVU.MOREX.r3.3HG0221980	2.37462	0
HORVU.MOREX.r3.1HG0040000	1.72999	0
HORVU.MOREX.r3.3HG0266020	2.33699	0
HORVU.MOREX.r3.1HG0066620	1.18334	0
HORVU.MOREX.r3.6HG0578540	1.59353	0
HORVU.MOREX.r3.6HG0547600	7.44576	0
HORVU.MOREX.r3.7HG0739910	1.59436	0
HORVU.MOREX.r3.5HG0524470	1.07152	0
HORVU.MOREX.r3.4HG0398550	0.976236	0
HORVU.MOREX.r3.3HG0281250	2.17812	0
HORVU.MOREX.r3.3HG0255120	0.811214	0
HORVU.MOREX.r3.5HG0507940	1.29405	0
HORVU.MOREX.r3.2HG0112610	2.37933	0
HORVU.MOREX.r3.2HG0172080	2.94165	0
HORVU.MOREX.r3.5HG0466780	1.21679	0
HORVU.MOREX.r3.7HG0651550	1.4151	0
HORVU.MOREX.r3.3HG0234040	4.56242	0
HORVU.MOREX.r3.3HG0297940	1.75068	0
HORVU.MOREX.r3.7HG0734510	7.67979	0
HORVU.MOREX.r3.6HG0555660	2.15169	0
HORVU.MOREX.r3.3HG0225510	0.9216	0
HORVU.MOREX.r3.6HG0612090	0.872157	0
HORVU.MOREX.r3.3HG0230870	2.81909	0
HORVU.MOREX.r3.1HG0017420	4.26493	0
HORVU.MOREX.r3.1HG0089070	2.6111	0
HORVU.MOREX.r3.3HG0258370	1.4617	0
HORVU.MOREX.r3.3HG0222300	3.02193	0
HORVU.MOREX.r3.2HG0200730	0.948205	0
HORVU.MOREX.r3.6HG0571070	2.495	0
HORVU.MOREX.r3.4HG0405950	1.31048	0
HORVU.MOREX.r3.1HG0017720	1.49225	0
HORVU.MOREX.r3.4HG0396540	1.93367	0
HORVU.MOREX.r3.6HG0608610	7.16533	0
HORVU.MOREX.r3.6HG0552040	0.959029	0
HORVU.MOREX.r3.5HG0498000	2.76889	0
HORVU.MOREX.r3.1HG0079910	1.96336	0
HORVU.MOREX.r3.6HG0547620	6.83338	0
HORVU.MOREX.r3.3HG0302160	3.03158	0
HORVU.MOREX.r3.5HG0484370	0.771419	0
HORVU.MOREX.r3.3HG0276570	0.705027	0
HORVU.MOREX.r3.5HG0532090	0.765269	0
HORVU.MOREX.r3.5HG0503550	3.13379	0
HORVU.MOREX.r3.5HG0490180	1.05348	0
HORVU.MOREX.r3.7HG0678040	1.53877	0
HORVU.MOREX.r3.2HG0175570	0.747354	0
HORVU.MOREX.r3.2HG0153300	1.57376	0
HORVU.MOREX.r3.1HG0045510	1.03217	0
HORVU.MOREX.r3.4HG0353220	2.72056	0
HORVU.MOREX.r3.2HG0126510	2.76728	0
HORVU.MOREX.r3.6HG0597400	0.890714	0
HORVU.MOREX.r3.4HG0335150	1.44372	0
HORVU.MOREX.r3.5HG0517940	1.12544	0
HORVU.MOREX.r3.7HG0737860	2.40137	0
HORVU.MOREX.r3.4HG0401170	1.71059	0
HORVU.MOREX.r3.1HG0086800	2.30978	0
HORVU.MOREX.r3.4HG0379790	2.32949	0
HORVU.MOREX.r3.7HG0666290	1.09372	0
HORVU.MOREX.r3.7HG0712680	6.78225	0
HORVU.MOREX.r3.1HG0016310	0.673938	0
HORVU.MOREX.r3.5HG0510240	5.10021	0
HORVU.MOREX.r3.1HG0075260	3.02852	0
HORVU.MOREX.r3.4HG0411460	3.5142	0
HORVU.MOREX.r3.6HG0555260	2.29068	0
HORVU.MOREX.r3.2HG0173680	1.36443	0
HORVU.MOREX.r3.7HG0661490	1.71931	0
HORVU.MOREX.r3.1HG0059370	1.31312	0
HORVU.MOREX.r3.5HG0513130	0.659644	0
HORVU.MOREX.r3.7HG0670060	4.82825	0
HORVU.MOREX.r3.7HG0670080	4.82825	0
HORVU.MOREX.r3.4HG0333690	0.814813	0
HORVU.MOREX.r3.6HG0543150	1.99348	0
HORVU.MOREX.r3.6HG0605320	0.975158	0
HORVU.MOREX.r3.5HG0513120	1.97823	0
HORVU.MOREX.r3.7HG0721830	4.74134	0
HORVU.MOREX.r3.6HG0610770	1.40342	0
HORVU.MOREX.r3.2HG0104610	2.54656	0
HORVU.MOREX.r3.4HG0394090	1.16946	0
HORVU.MOREX.r3.5HG0530200	1.4214	0
HORVU.MOREX.r3.1HG0085300	2.12795	0
HORVU.MOREX.r3.4HG0348850	1.64614	0
HORVU.MOREX.r3.3HG0231550	0.993343	0
HORVU.MOREX.r3.7HG0651850	3.158	0
HORVU.MOREX.r3.4HG0393630	1.17222	0
HORVU.MOREX.r3.3HG0306040	1.37164	0
HORVU.MOREX.r3.5HG0420230	1.74091	0
HORVU.MOREX.r3.7HG0706010	1.08225	0
HORVU.MOREX.r3.2HG0211670	1.4881	0
HORVU.MOREX.r3.7HG0751500	1.87389	0
HORVU.MOREX.r3.7HG0657340	6.6998	0
HORVU.MOREX.r3.4HG0391330	1.50087	0
HORVU.MOREX.r3.1HG0064240	1.4529	0
HORVU.MOREX.r3.3HG0291310	2.24755	0
HORVU.MOREX.r3.1HG0071020	3.52738	0
HORVU.MOREX.r3.2HG0102640	2.87615	0
HORVU.MOREX.r3.5HG0488360	2.57812	0
HORVU.MOREX.r3.4HG0410910	2.57162	0
HORVU.MOREX.r3.4HG0332080	7.81566	0
HORVU.MOREX.r3.6HG0608780	1.94591	0
HORVU.MOREX.r3.6HG0617750	2.35801	0
HORVU.MOREX.r3.5HG0477750	1.96182	0
HORVU.MOREX.r3.6HG0578800	1.64318	0
HORVU.MOREX.r3.3HG0308290	1.5373	0
HORVU.MOREX.r3.2HG0154110	0.884541	0
HORVU.MOREX.r3.3HG0306200	1.67589	0
HORVU.MOREX.r3.5HG0527960	1.22793	0
HORVU.MOREX.r3.3HG0308820	1.68511	0
HORVU.MOREX.r3.3HG0280400	2.21287	0
HORVU.MOREX.r3.5HG0532960	1.52109	0
HORVU.MOREX.r3.5HG0522160	2.53331	0
HORVU.MOREX.r3.3HG0312440	1.81141	0
HORVU.MOREX.r3.5HG0481790	2.56549	0
HORVU.MOREX.r3.5HG0524820	0.798158	0
HORVU.MOREX.r3.1HG0005420	2.27447	0
HORVU.MOREX.r3.7HG0651110	1.428	0
HORVU.MOREX.r3.6HG0610230	2.0278	0
HORVU.MOREX.r3.6HG0629270	3.00905	0
HORVU.MOREX.r3.7HG0641110	1.05166	0
HORVU.MOREX.r3.1HG0049840	2.56008	0
HORVU.MOREX.r3.4HG0416190	1.12088	0
HORVU.MOREX.r3.7HG0728380	1.12528	0
HORVU.MOREX.r3.6HG0617730	1.04953	0
HORVU.MOREX.r3.2HG0116450	1.89455	0
HORVU.MOREX.r3.2HG0107850	1.01589	0
HORVU.MOREX.r3.3HG0298020	1.39217	0
HORVU.MOREX.r3.2HG0138340	1.25813	0
HORVU.MOREX.r3.2HG0127420	2.51593	0
HORVU.MOREX.r3.2HG0179650	1.17795	0
HORVU.MOREX.r3.5HG0484690	2.53675	0
HORVU.MOREX.r3.7HG0661680	8.29749	0
HORVU.MOREX.r3.5HG0469190	1.30336	0
HORVU.MOREX.r3.2HG0208970	2.78574	0
HORVU.MOREX.r3.7HG0642210	1.79138	0
HORVU.MOREX.r3.1HG0051750	1.66941	0
HORVU.MOREX.r3.7HG0746060	1.14501	0
HORVU.MOREX.r3.6HG0619320	1.15174	0
HORVU.MOREX.r3.3HG0297740	0.934105	0
HORVU.MOREX.r3.3HG0222410	2.02207	0
HORVU.MOREX.r3.2HG0111350	2.8787	0
HORVU.MOREX.r3.4HG0343330	6.45502	0
HORVU.MOREX.r3.2HG0124160	0.915332	0
HORVU.MOREX.r3.3HG0222130	1.38821	0
HORVU.MOREX.r3.3HG0248810	0.845216	0
HORVU.MOREX.r3.7HG0720750	1.72827	0
HORVU.MOREX.r3.6HG0622680	0.864093	0
HORVU.MOREX.r3.2HG0187030	1.43045	0
HORVU.MOREX.r3.4HG0357960	1.58544	0
HORVU.MOREX.r3.1HG0024730	0.898109	0
HORVU.MOREX.r3.1HG0068450	2.90118	0
HORVU.MOREX.r3.6HG0627480	1.10724	0
HORVU.MOREX.r3.4HG0410640	1.08407	0
HORVU.MOREX.r3.2HG0216610	0.967436	0
HORVU.MOREX.r3.5HG0481860	2.20734	0
HORVU.MOREX.r3.3HG0241250	0.946182	0
HORVU.MOREX.r3.2HG0102910	2.58604	0
HORVU.MOREX.r3.4HG0399970	1.75254	0
HORVU.MOREX.r3.3HG0304210	1.44677	0
HORVU.MOREX.r3.1HG0062390	1.04564	0
HORVU.MOREX.r3.5HG0494990	1.42331	0
HORVU.MOREX.r3.3HG0326170	1.82027	0
HORVU.MOREX.r3.2HG0194220	1.6063	0
HORVU.MOREX.r3.3HG0273330	0.963437	0
HORVU.MOREX.r3.7HG0738360	0.624118	0
HORVU.MOREX.r3.4HG0415290	1.62809	0
HORVU.MOREX.r3.1HG0053840	1.11593	0
HORVU.MOREX.r3.1HG0050090	1.29963	0
HORVU.MOREX.r3.7HG0723770	1.58329	0
HORVU.MOREX.r3.7HG0642610	3.34306	0
HORVU.MOREX.r3.7HG0744930	0.814666	0
HORVU.MOREX.r3.4HG0346610	3.30596	0
HORVU.MOREX.r3.1HG0000100	1.21034	0
HORVU.MOREX.r3.5HG0500590	1.29882	0
HORVU.MOREX.r3.5HG0535930	1.43027	0
HORVU.MOREX.r3.3HG0257920	1.17374	0
HORVU.MOREX.r3.2HG0218010	1.3264	0
HORVU.MOREX.r3.7HG0666610	1.26513	0
HORVU.MOREX.r3.5HG0446490	1.56441	0
HORVU.MOREX.r3.4HG0340900	1.35936	0
HORVU.MOREX.r3.7HG0682090	1.94145	0
HORVU.MOREX.r3.4HG0413510	3.45061	0
HORVU.MOREX.r3.7HG0640590	2.99411	0
HORVU.MOREX.r3.7HG0735460	1.51654	0
HORVU.MOREX.r3.5HG0490030	1.2499	0
HORVU.MOREX.r3.6HG0560670	2.31813	0
HORVU.MOREX.r3.5HG0533790	0.71807	0
HORVU.MOREX.r3.4HG0340700	1.58932	0
HORVU.MOREX.r3.1HG0045660	4.04896	0
HORVU.MOREX.r3.5HG0488200	1.59712	0
HORVU.MOREX.r3.5HG0514790	0.896614	0
HORVU.MOREX.r3.3HG0230670	1.23757	0
HORVU.MOREX.r3.7HG0703580	1.15645	0
HORVU.MOREX.r3.5HG0444490	2.29753	0
HORVU.MOREX.r3.5HG0511480	1.01268	0
HORVU.MOREX.r3.2HG0111410	1.46321	0
HORVU.MOREX.r3.6HG0604810	1.47344	0
HORVU.MOREX.r3.3HG0290960	0.787364	0
HORVU.MOREX.r3.1HG0075590	0.509978	0
HORVU.MOREX.r3.7HG0738010	2.14212	0
HORVU.MOREX.r3.6HG0555230	2.25248	0
HORVU.MOREX.r3.1HG0003140	1.07639	0
HORVU.MOREX.r3.3HG0246300	0.71831	0
HORVU.MOREX.r3.1HG0050580	1.65343	0
HORVU.MOREX.r3.4HG0355150	1.64504	0
HORVU.MOREX.r3.2HG0102890	2.84371	0
HORVU.MOREX.r3.2HG0162580	0.8177	0
HORVU.MOREX.r3.4HG0417070	0.991971	0
HORVU.MOREX.r3.5HG0536340	0.655639	0
HORVU.MOREX.r3.6HG0610190	1.4656	0
HORVU.MOREX.r3.3HG0218550	1.49696	0
HORVU.MOREX.r3.4HG0390700	1.0057	0
HORVU.MOREX.r3.5HG0519720	1.15114	0
HORVU.MOREX.r3.7HG0666830	1.31941	0
HORVU.MOREX.r3.7HG0682550	4.40653	0
HORVU.MOREX.r3.6HG0582640	0.912319	0
HORVU.MOREX.r3.5HG0535590	10.2145	0
HORVU.MOREX.r3.4HG0347000	0.934045	0
HORVU.MOREX.r3.6HG0573420	1.13842	0
HORVU.MOREX.r3.1HG0000070	0.737861	0
HORVU.MOREX.r3.6HG0607560	0.8637	0
HORVU.MOREX.r3.5HG0491670	2.08999	0
HORVU.MOREX.r3.1HG0076630	2.19967	0
HORVU.MOREX.r3.2HG0168560	2.08557	0
HORVU.MOREX.r3.3HG0305410	1.19777	0
HORVU.MOREX.r3.3HG0313690	1.16015	0
HORVU.MOREX.r3.5HG0480390	0.905489	0
HORVU.MOREX.r3.3HG0220750	2.7875	0
HORVU.MOREX.r3.7HG0638370	1.4202	0
HORVU.MOREX.r3.6HG0548880	2.37367	0
HORVU.MOREX.r3.1HG0021970	1.16058	0
HORVU.MOREX.r3.7HG0716730	1.22671	0
HORVU.MOREX.r3.1HG0069030	2.60768	0
HORVU.MOREX.r3.2HG0190470	1.0493	0
HORVU.MOREX.r3.3HG0295330	1.40091	0
HORVU.MOREX.r3.7HG0651100	3.68088	0
HORVU.MOREX.r3.1HG0059340	1.72413	0
HORVU.MOREX.r3.2HG0136830	3.04727	0
HORVU.MOREX.r3.5HG0533780	1.89565	0
HORVU.MOREX.r3.1HG0048010	2.06796	0
HORVU.MOREX.r3.5HG0424290	0.729365	0
HORVU.MOREX.r3.3HG0296600	0.928419	0
HORVU.MOREX.r3.7HG0678460	0.803489	0
HORVU.MOREX.r3.7HG0724370	1.62601	0
HORVU.MOREX.r3.3HG0225240	6.61818	0
HORVU.MOREX.r3.2HG0140880	6.54903	0
HORVU.MOREX.r3.3HG0236320	1.59031	0
HORVU.MOREX.r3.5HG0530740	0.933178	0
HORVU.MOREX.r3.5HG0526400	1.15203	0
HORVU.MOREX.r3.3HG0310660	0.769641	0
HORVU.MOREX.r3.1HG0088500	0.883856	0
HORVU.MOREX.r3.5HG0479970	1.31163	0
HORVU.MOREX.r3.5HG0530190	1.37758	0
HORVU.MOREX.r3.7HG0721760	0.966964	0
HORVU.MOREX.r3.2HG0133330	1.23708	0
HORVU.MOREX.r3.1HG0074760	2.35529	0
HORVU.MOREX.r3.3HG0244630	0.873949	0
HORVU.MOREX.r3.6HG0602140	1.81894	0
HORVU.MOREX.r3.2HG0160620	1.88855	0
HORVU.MOREX.r3.5HG0448120	1.06332	0
HORVU.MOREX.r3.3HG0309520	1.22333	0
HORVU.MOREX.r3.7HG0718040	2.07387	0
HORVU.MOREX.r3.4HG0380730	0.72019	0
HORVU.MOREX.r3.4HG0344970	1.65252	0
HORVU.MOREX.r3.4HG0349400	2.19297	0
HORVU.MOREX.r3.7HG0708710	0.996591	0
HORVU.MOREX.r3.1HG0027940	1.81564	0
HORVU.MOREX.r3.5HG0488970	1.27339	0
HORVU.MOREX.r3.6HG0608490	2.99894	0
HORVU.MOREX.r3.5HG0469800	0.505074	0
HORVU.MOREX.r3.7HG0643170	0.855518	0
HORVU.MOREX.r3.1HG0076980	1.28068	0
HORVU.MOREX.r3.4HG0337480	0.906426	0
HORVU.MOREX.r3.3HG0267160	0.602709	0
HORVU.MOREX.r3.5HG0492370	0.728171	0
HORVU.MOREX.r3.7HG0744250	2.06013	0
HORVU.MOREX.r3.7HG0639100	0.625722	0
HORVU.MOREX.r3.3HG0227850	5.35258	0
HORVU.MOREX.r3.7HG0738680	1.35376	0
HORVU.MOREX.r3.4HG0395270	1.68336	0
HORVU.MOREX.r3.2HG0190290	1.25791	0
HORVU.MOREX.r3.6HG0627890	3.6574	0
HORVU.MOREX.r3.3HG0293940	3.58231	0
HORVU.MOREX.r3.3HG0270050	0.996312	0
HORVU.MOREX.r3.7HG0702400	1.62971	0
HORVU.MOREX.r3.4HG0397450	1.10885	0
HORVU.MOREX.r3.1HG0052130	0.812731	0
HORVU.MOREX.r3.7HG0679100	1.23721	0
HORVU.MOREX.r3.7HG0678210	1.33636	0
HORVU.MOREX.r3.1HG0054200	0.681958	0
HORVU.MOREX.r3.1HG0064920	3.802	0
HORVU.MOREX.r3.3HG0246190	2.26821	0
HORVU.MOREX.r3.7HG0689170	1.10131	0
HORVU.MOREX.r3.4HG0333220	2.4304	0
HORVU.MOREX.r3.5HG0478580	1.27598	0
HORVU.MOREX.r3.2HG0131330	0.953293	0
HORVU.MOREX.r3.5HG0465820	1.55198	0
HORVU.MOREX.r3.2HG0172990	1.44859	0
HORVU.MOREX.r3.3HG0318620	1.48603	1e-07
HORVU.MOREX.r3.2HG0201060	1.53503	1e-07
HORVU.MOREX.r3.4HG0338590	1.22534	1e-07
HORVU.MOREX.r3.7HG0749360	1.15411	1e-07
HORVU.MOREX.r3.4HG0385690	0.77131	1e-07
HORVU.MOREX.r3.2HG0140740	1.36104	1e-07
HORVU.MOREX.r3.1HG0047590	0.657418	1e-07
HORVU.MOREX.r3.7HG0647520	1.51348	1e-07
HORVU.MOREX.r3.3HG0303300	1.61246	1e-07
HORVU.MOREX.r3.7HG0664270	1.08306	1e-07
HORVU.MOREX.r3.7HG0744530	1.43845	1e-07
HORVU.MOREX.r3.1HG0026070	0.665671	1e-07
HORVU.MOREX.r3.3HG0304650	1.20275	1e-07
HORVU.MOREX.r3.3HG0237200	4.45368	1e-07
HORVU.MOREX.r3.2HG0183440	1.36341	1e-07
HORVU.MOREX.r3.3HG0245060	1.76144	1e-07
HORVU.MOREX.r3.4HG0382620	1.40905	1e-07
HORVU.MOREX.r3.6HG0615790	1.31167	1e-07
HORVU.MOREX.r3.2HG0192270	2.663	1e-07
HORVU.MOREX.r3.4HG0413890	1.1217	1e-07
HORVU.MOREX.r3.5HG0484230	0.966427	1e-07
HORVU.MOREX.r3.3HG0244930	2.69834	1e-07
HORVU.MOREX.r3.6HG0577130	1.24327	1e-07
HORVU.MOREX.r3.6HG0557060	1.59936	1e-07
HORVU.MOREX.r3.7HG0731700	0.782681	1e-07
HORVU.MOREX.r3.7HG0741050	0.984125	1e-07
HORVU.MOREX.r3.5HG0430020	1.96292	1e-07
HORVU.MOREX.r3.4HG0388840	1.85645	1e-07
HORVU.MOREX.r3.6HG0605200	0.700085	1e-07
HORVU.MOREX.r3.2HG0214090	1.69928	1e-07
HORVU.MOREX.r3.1HG0077530	1.09569	1e-07
HORVU.MOREX.r3.4HG0399920	1.74646	1e-07
HORVU.MOREX.r3.7HG0734460	0.953762	1e-07
HORVU.MOREX.r3.7HG0723420	1.21993	1e-07
HORVU.MOREX.r3.7HG0731640	1.1236	1e-07
HORVU.MOREX.r3.7HG0716320	1.46621	1e-07
HORVU.MOREX.r3.2HG0152370	1.04411	1e-07
HORVU.MOREX.r3.7HG0645900	2.7151	1e-07
HORVU.MOREX.r3.3HG0270240	1.67253	1e-07
HORVU.MOREX.r3.4HG0338600	1.3627	1e-07
HORVU.MOREX.r3.7HG0712770	6.05597	1e-07
HORVU.MOREX.r3.4HG0358770	1.60321	1e-07
HORVU.MOREX.r3.6HG0576880	0.935598	1e-07
HORVU.MOREX.r3.5HG0485980	1.10873	1e-07
HORVU.MOREX.r3.7HG0636010	0.985727	1e-07
HORVU.MOREX.r3.7HG0742860	3.3685	1e-07
HORVU.MOREX.r3.2HG0103630	1.08765	1e-07
HORVU.MOREX.r3.2HG0120190	1.37144	1e-07
HORVU.MOREX.r3.7HG0675260	0.757502	1e-07
HORVU.MOREX.r3.7HG0649370	1.24326	1e-07
HORVU.MOREX.r3.3HG0241900	2.76625	1e-07
HORVU.MOREX.r3.7HG0734280	2.51901	1e-07
HORVU.MOREX.r3.2HG0179460	1.67406	1e-07
HORVU.MOREX.r3.7HG0717010	1.18688	1e-07
HORVU.MOREX.r3.6HG0611250	0.983927	1e-07
HORVU.MOREX.r3.7HG0701640	0.655261	1e-07
HORVU.MOREX.r3.2HG0102630	3.12563	1e-07
HORVU.MOREX.r3.5HG0529140	0.84237	1e-07
HORVU.MOREX.r3.7HG0743100	2.30486	1e-07
HORVU.MOREX.r3.4HG0381960	0.844294	1e-07
HORVU.MOREX.r3.3HG0321860	2.20329	1e-07
HORVU.MOREX.r3.3HG0306170	1.52172	1e-07
HORVU.MOREX.r3.5HG0473460	0.81276	1e-07
HORVU.MOREX.r3.1HG0051190	0.675481	1e-07
HORVU.MOREX.r3.5HG0518160	0.878885	1e-07
HORVU.MOREX.r3.1HG0025750	0.873467	1e-07
HORVU.MOREX.r3.1HG0068380	1.05318	1e-07
HORVU.MOREX.r3.7HG0745000	1.48003	1e-07
HORVU.MOREX.r3.6HG0625490	1.05796	1e-07
HORVU.MOREX.r3.7HG0732480	0.882428	1e-07
HORVU.MOREX.r3.3HG0273490	0.894374	1e-07
HORVU.MOREX.r3.5HG0512540	1.61065	1e-07
HORVU.MOREX.r3.1HG0055720	4.89285	1e-07
HORVU.MOREX.r3.2HG0104650	1.38467	1e-07
HORVU.MOREX.r3.7HG0693490	0.847036	1e-07
HORVU.MOREX.r3.2HG0100660	0.954644	1e-07
HORVU.MOREX.r3.5HG0446890	1.40336	1e-07
HORVU.MOREX.r3.4HG0407730	0.940686	1e-07
HORVU.MOREX.r3.1HG0077640	0.720503	1e-07
HORVU.MOREX.r3.7HG0642600	1.83602	1e-07
HORVU.MOREX.r3.3HG0293560	1.05453	1e-07
HORVU.MOREX.r3.6HG0570040	0.842095	1e-07
HORVU.MOREX.r3.3HG0222380	2.42043	1e-07
HORVU.MOREX.r3.1HG0001550	4.91012	1e-07
HORVU.MOREX.r3.UnG0782420	4.91012	1e-07
HORVU.MOREX.r3.3HG0288140	1.84025	1e-07
HORVU.MOREX.r3.5HG0456460	1.53966	1e-07
HORVU.MOREX.r3.5HG0516240	1.00211	1e-07
HORVU.MOREX.r3.7HG0742520	0.932362	1e-07
HORVU.MOREX.r3.3HG0226060	2.70798	1e-07
HORVU.MOREX.r3.4HG0349380	0.958693	1e-07
HORVU.MOREX.r3.5HG0441860	0.818402	2e-07
HORVU.MOREX.r3.3HG0270870	1.25973	2e-07
HORVU.MOREX.r3.3HG0275330	2.74723	2e-07
HORVU.MOREX.r3.3HG0312780	1.51665	2e-07
HORVU.MOREX.r3.2HG0200880	4.25651	2e-07
HORVU.MOREX.r3.6HG0539520	0.832687	2e-07
HORVU.MOREX.r3.6HG0575710	1.22083	2e-07
HORVU.MOREX.r3.5HG0512510	1.34336	2e-07
HORVU.MOREX.r3.7HG0728190	1.59179	2e-07
HORVU.MOREX.r3.2HG0194530	1.02382	2e-07
HORVU.MOREX.r3.4HG0337110	1.19078	2e-07
HORVU.MOREX.r3.5HG0491620	1.15093	2e-07
HORVU.MOREX.r3.3HG0281340	2.39712	2e-07
HORVU.MOREX.r3.7HG0644350	0.940321	2e-07
HORVU.MOREX.r3.4HG0385780	0.960807	2e-07
HORVU.MOREX.r3.3HG0252110	0.607378	2e-07
HORVU.MOREX.r3.4HG0414340	1.75864	2e-07
HORVU.MOREX.r3.5HG0484070	5.92487	2e-07
HORVU.MOREX.r3.3HG0330830	2.38042	2e-07
HORVU.MOREX.r3.2HG0134000	0.867114	2e-07
HORVU.MOREX.r3.6HG0555740	0.990441	2e-07
HORVU.MOREX.r3.3HG0306330	3.25624	2e-07
HORVU.MOREX.r3.3HG0306610	0.806302	2e-07
HORVU.MOREX.r3.3HG0309460	1.4987	2e-07
HORVU.MOREX.r3.3HG0241000	2.69234	2e-07
HORVU.MOREX.r3.3HG0224760	1.51181	2e-07
HORVU.MOREX.r3.3HG0232120	1.83187	2e-07
HORVU.MOREX.r3.7HG0659650	0.837281	2e-07
HORVU.MOREX.r3.5HG0527720	1.6155	2e-07
HORVU.MOREX.r3.3HG0318820	8.35235	2e-07
HORVU.MOREX.r3.7HG0747690	0.547841	2e-07
HORVU.MOREX.r3.2HG0108190	1.01996	2e-07
HORVU.MOREX.r3.2HG0208700	3.86438	2e-07
HORVU.MOREX.r3.1HG0048080	2.8406	2e-07
HORVU.MOREX.r3.4HG0418400	1.48308	2e-07
HORVU.MOREX.r3.3HG0308770	4.80314	2e-07
HORVU.MOREX.r3.5HG0506000	2.33977	2e-07
HORVU.MOREX.r3.4HG0356870	2.28225	2e-07
HORVU.MOREX.r3.2HG0200560	4.31602	2e-07
HORVU.MOREX.r3.7HG0661480	1.22745	2e-07
HORVU.MOREX.r3.7HG0706850	0.515845	3e-07
HORVU.MOREX.r3.7HG0732020	0.975727	3e-07
HORVU.MOREX.r3.7HG0721290	0.511649	3e-07
HORVU.MOREX.r3.1HG0064400	2.45345	3e-07
HORVU.MOREX.r3.7HG0650300	0.791381	3e-07
HORVU.MOREX.r3.5HG0505110	0.756296	3e-07
HORVU.MOREX.r3.2HG0104980	0.842611	3e-07
HORVU.MOREX.r3.6HG0550890	1.67066	3e-07
HORVU.MOREX.r3.3HG0296260	0.950399	3e-07
HORVU.MOREX.r3.4HG0396220	1.13745	3e-07
HORVU.MOREX.r3.4HG0337000	1.48189	3e-07
HORVU.MOREX.r3.4HG0406930	0.700503	3e-07
HORVU.MOREX.r3.1HG0056810	0.630367	3e-07
HORVU.MOREX.r3.2HG0165740	1.34257	3e-07
HORVU.MOREX.r3.2HG0205130	0.564614	3e-07
HORVU.MOREX.r3.4HG0385270	0.614135	3e-07
HORVU.MOREX.r3.7HG0665280	1.83452	3e-07
HORVU.MOREX.r3.7HG0726010	0.944756	3e-07
HORVU.MOREX.r3.2HG0207170	0.621515	3e-07
HORVU.MOREX.r3.5HG0490490	2.25527	3e-07
HORVU.MOREX.r3.5HG0514490	1.67912	3e-07
HORVU.MOREX.r3.6HG0614830	1.42803	3e-07
HORVU.MOREX.r3.1HG0008520	0.967847	3e-07
HORVU.MOREX.r3.6HG0612700	3.71605	3e-07
HORVU.MOREX.r3.3HG0315340	1.8408	3e-07
HORVU.MOREX.r3.3HG0310070	1.77563	3e-07
HORVU.MOREX.r3.5HG0499340	1.32233	3e-07
HORVU.MOREX.r3.1HG0007600	0.949391	3e-07
HORVU.MOREX.r3.5HG0449350	0.727079	3e-07
HORVU.MOREX.r3.4HG0347740	1.00711	3e-07
HORVU.MOREX.r3.2HG0115380	1.38812	3e-07
HORVU.MOREX.r3.3HG0235790	1.0372	3e-07
HORVU.MOREX.r3.4HG0343800	1.22499	4e-07
HORVU.MOREX.r3.7HG0656670	1.33076	4e-07
HORVU.MOREX.r3.2HG0198470	2.35353	4e-07
HORVU.MOREX.r3.3HG0251900	1.83965	4e-07
HORVU.MOREX.r3.4HG0335800	1.81304	4e-07
HORVU.MOREX.r3.7HG0634320	1.17884	4e-07
HORVU.MOREX.r3.4HG0350220	0.633274	4e-07
HORVU.MOREX.r3.4HG0412030	0.603437	4e-07
HORVU.MOREX.r3.2HG0172770	0.996058	4e-07
HORVU.MOREX.r3.3HG0270910	0.975155	4e-07
HORVU.MOREX.r3.2HG0128890	0.921627	4e-07
HORVU.MOREX.r3.1HG0091070	1.94176	4e-07
HORVU.MOREX.r3.4HG0341130	2.1504	4e-07
HORVU.MOREX.r3.5HG0537290	0.935614	4e-07
HORVU.MOREX.r3.7HG0655580	1.67198	4e-07
HORVU.MOREX.r3.3HG0304330	1.06477	4e-07
HORVU.MOREX.r3.6HG0619760	1.61022	4e-07
HORVU.MOREX.r3.5HG0498390	3.36626	4e-07
HORVU.MOREX.r3.5HG0464240	4.68609	4e-07
HORVU.MOREX.r3.7HG0705030	0.616583	4e-07
HORVU.MOREX.r3.3HG0279460	2.78279	4e-07
HORVU.MOREX.r3.4HG0352200	0.721415	4e-07
HORVU.MOREX.r3.1HG0044290	1.42777	5e-07
HORVU.MOREX.r3.5HG0507520	1.49492	5e-07
HORVU.MOREX.r3.1HG0019260	0.56878	5e-07
HORVU.MOREX.r3.1HG0030080	0.857399	5e-07
HORVU.MOREX.r3.2HG0205390	0.960579	5e-07
HORVU.MOREX.r3.5HG0512730	1.58498	5e-07
HORVU.MOREX.r3.7HG0704190	2.49691	5e-07
HORVU.MOREX.r3.3HG0275040	1.42889	5e-07
HORVU.MOREX.r3.4HG0344950	0.825608	5e-07
HORVU.MOREX.r3.5HG0478590	0.580267	5e-07
HORVU.MOREX.r3.2HG0096970	5.82372	5e-07
HORVU.MOREX.r3.2HG0188780	2.83597	5e-07
HORVU.MOREX.r3.2HG0193650	3.73525	5e-07
HORVU.MOREX.r3.5HG0526580	0.771232	5e-07
HORVU.MOREX.r3.1HG0064890	1.28441	5e-07
HORVU.MOREX.r3.1HG0004880	0.820238	5e-07
HORVU.MOREX.r3.2HG0191960	1.87715	5e-07
HORVU.MOREX.r3.3HG0313930	1.22771	5e-07
HORVU.MOREX.r3.7HG0671890	1.62349	6e-07
HORVU.MOREX.r3.4HG0334860	1.33075	6e-07
HORVU.MOREX.r3.3HG0323750	0.981406	6e-07
HORVU.MOREX.r3.2HG0181880	0.852741	6e-07
HORVU.MOREX.r3.1HG0004280	3.52155	6e-07
HORVU.MOREX.r3.4HG0415100	1.07018	6e-07
HORVU.MOREX.r3.5HG0474720	1.49947	6e-07
HORVU.MOREX.r3.7HG0686470	1.02313	6e-07
HORVU.MOREX.r3.1HG0094040	1.00497	6e-07
HORVU.MOREX.r3.1HG0030650	0.509398	6e-07
HORVU.MOREX.r3.4HG0378650	0.752365	6e-07
HORVU.MOREX.r3.1HG0067190	2.57646	6e-07
HORVU.MOREX.r3.7HG0680540	1.30541	6e-07
HORVU.MOREX.r3.3HG0312560	2.42692	6e-07
HORVU.MOREX.r3.5HG0501530	2.3001	6e-07
HORVU.MOREX.r3.3HG0243580	0.525874	6e-07
HORVU.MOREX.r3.6HG0568690	1.43651	6e-07
HORVU.MOREX.r3.3HG0245610	1.79879	7e-07
HORVU.MOREX.r3.3HG0289340	0.731635	7e-07
HORVU.MOREX.r3.3HG0303900	1.42763	7e-07
HORVU.MOREX.r3.1HG0086540	2.89068	7e-07
HORVU.MOREX.r3.1HG0095170	0.854641	7e-07
HORVU.MOREX.r3.1HG0048090	2.75631	7e-07
HORVU.MOREX.r3.7HG0678020	1.90039	7e-07
HORVU.MOREX.r3.7HG0672740	0.926198	7e-07
HORVU.MOREX.r3.3HG0221630	1.10979	7e-07
HORVU.MOREX.r3.5HG0473930	1.0871	7e-07
HORVU.MOREX.r3.3HG0322360	2.77022	7e-07
HORVU.MOREX.r3.1HG0046020	0.627112	8e-07
HORVU.MOREX.r3.7HG0654450	1.68843	8e-07
HORVU.MOREX.r3.2HG0139310	1.36773	8e-07
HORVU.MOREX.r3.3HG0295440	1.01025	8e-07
HORVU.MOREX.r3.7HG0648220	1.29356	8e-07
HORVU.MOREX.r3.6HG0561260	2.38977	8e-07
HORVU.MOREX.r3.4HG0389790	0.683661	8e-07
HORVU.MOREX.r3.4HG0334150	1.97959	8e-07
HORVU.MOREX.r3.1HG0088660	5.11702	8e-07
HORVU.MOREX.r3.7HG0739110	0.890749	8e-07
HORVU.MOREX.r3.6HG0568570	1.53072	8e-07
HORVU.MOREX.r3.5HG0517040	1.26513	8e-07
HORVU.MOREX.r3.1HG0025620	0.764603	8e-07
HORVU.MOREX.r3.4HG0352020	0.963776	8e-07
HORVU.MOREX.r3.4HG0410820	1.17271	9e-07
HORVU.MOREX.r3.1HG0075650	6.53867	9e-07
HORVU.MOREX.r3.7HG0709950	3.00357	9e-07
HORVU.MOREX.r3.4HG0389510	0.896805	9e-07
HORVU.MOREX.r3.5HG0480270	4.65222	9e-07
HORVU.MOREX.r3.6HG0634130	1.39076	9e-07
HORVU.MOREX.r3.3HG0281310	2.27984	9e-07
HORVU.MOREX.r3.6HG0634220	1.69939	9e-07
HORVU.MOREX.r3.3HG0268090	2.63383	9e-07
HORVU.MOREX.r3.3HG0288660	1.4471	9e-07
HORVU.MOREX.r3.3HG0281330	2.3323	9e-07
HORVU.MOREX.r3.4HG0378290	1.83087	9e-07
HORVU.MOREX.r3.6HG0551960	0.676129	9e-07
HORVU.MOREX.r3.7HG0744970	0.971613	9e-07
HORVU.MOREX.r3.3HG0253400	1.25823	1e-06
HORVU.MOREX.r3.2HG0097510	1.64807	1e-06
HORVU.MOREX.r3.6HG0563780	1.04214	1e-06
HORVU.MOREX.r3.4HG0418820	3.35636	1.1e-06
HORVU.MOREX.r3.3HG0224540	4.36144	1.1e-06
HORVU.MOREX.r3.6HG0606370	1.03246	1.1e-06
HORVU.MOREX.r3.2HG0201770	0.867433	1.1e-06
HORVU.MOREX.r3.1HG0081820	0.749232	1.1e-06
HORVU.MOREX.r3.5HG0505330	1.20176	1.1e-06
HORVU.MOREX.r3.7HG0657700	1.51503	1.1e-06
HORVU.MOREX.r3.2HG0104910	0.89739	1.1e-06
HORVU.MOREX.r3.6HG0564590	0.945589	1.2e-06
HORVU.MOREX.r3.4HG0393390	0.826072	1.2e-06
HORVU.MOREX.r3.2HG0152110	1.62941	1.2e-06
HORVU.MOREX.r3.3HG0242870	0.938313	1.2e-06
HORVU.MOREX.r3.7HG0678140	1.41481	1.2e-06
HORVU.MOREX.r3.1HG0011900	1.04655	1.2e-06
HORVU.MOREX.r3.7HG0735680	1.07091	1.2e-06
HORVU.MOREX.r3.4HG0383400	2.47094	1.3e-06
HORVU.MOREX.r3.5HG0445980	1.67032	1.3e-06
HORVU.MOREX.r3.5HG0459320	1.14242	1.3e-06
HORVU.MOREX.r3.2HG0196930	0.83501	1.3e-06
HORVU.MOREX.r3.4HG0336250	0.644943	1.3e-06
HORVU.MOREX.r3.5HG0513780	0.620193	1.3e-06
HORVU.MOREX.r3.2HG0129980	0.881642	1.3e-06
HORVU.MOREX.r3.5HG0460570	1.64302	1.3e-06
HORVU.MOREX.r3.1HG0025060	0.942833	1.3e-06
HORVU.MOREX.r3.5HG0522100	3.55415	1.3e-06
HORVU.MOREX.r3.7HG0732860	0.989091	1.3e-06
HORVU.MOREX.r3.7HG0734250	1.73732	1.3e-06
HORVU.MOREX.r3.3HG0320030	0.799645	1.4e-06
HORVU.MOREX.r3.1HG0059470	0.754054	1.4e-06
HORVU.MOREX.r3.7HG0691530	1.04184	1.4e-06
HORVU.MOREX.r3.1HG0042320	1.60007	1.4e-06
HORVU.MOREX.r3.3HG0221130	1.87325	1.4e-06
HORVU.MOREX.r3.4HG0386490	1.12423	1.4e-06
HORVU.MOREX.r3.5HG0469820	1.57847	1.4e-06
HORVU.MOREX.r3.6HG0574770	0.813066	1.5e-06
HORVU.MOREX.r3.5HG0521950	0.882005	1.5e-06
HORVU.MOREX.r3.1HG0074140	1.47336	1.5e-06
HORVU.MOREX.r3.5HG0467810	0.811871	1.5e-06
HORVU.MOREX.r3.2HG0172010	1.86119	1.5e-06
HORVU.MOREX.r3.3HG0231900	1.35366	1.5e-06
HORVU.MOREX.r3.2HG0202110	0.736774	1.5e-06
HORVU.MOREX.r3.5HG0455440	1.25051	1.6e-06
HORVU.MOREX.r3.7HG0647440	0.907813	1.6e-06
HORVU.MOREX.r3.7HG0637130	0.949953	1.6e-06
HORVU.MOREX.r3.3HG0282060	0.801709	1.6e-06
HORVU.MOREX.r3.3HG0301110	1.12154	1.6e-06
HORVU.MOREX.r3.3HG0299560	3.33173	1.7e-06
HORVU.MOREX.r3.6HG0613450	1.96572	1.7e-06
HORVU.MOREX.r3.7HG0727180	2.69596	1.7e-06
HORVU.MOREX.r3.7HG0638930	1.46451	1.7e-06
HORVU.MOREX.r3.2HG0135510	0.702214	1.7e-06
HORVU.MOREX.r3.6HG0601250	5.44066	1.7e-06
HORVU.MOREX.r3.3HG0322050	1.79088	1.7e-06
HORVU.MOREX.r3.5HG0462190	0.635031	1.7e-06
HORVU.MOREX.r3.2HG0183890	1.23238	1.7e-06
HORVU.MOREX.r3.2HG0208650	2.20246	1.8e-06
HORVU.MOREX.r3.3HG0304820	1.86933	1.8e-06
HORVU.MOREX.r3.3HG0311640	1.99365	1.8e-06
HORVU.MOREX.r3.3HG0273390	1.14723	1.8e-06
HORVU.MOREX.r3.3HG0237990	1.14979	1.8e-06
HORVU.MOREX.r3.4HG0331500	1.80204	1.8e-06
HORVU.MOREX.r3.7HG0637280	1.42919	1.8e-06
HORVU.MOREX.r3.5HG0468940	0.827892	1.8e-06
HORVU.MOREX.r3.1HG0000250	2.44933	1.8e-06
HORVU.MOREX.r3.1HG0057350	0.597666	1.8e-06
HORVU.MOREX.r3.2HG0217520	2.73	1.9e-06
HORVU.MOREX.r3.2HG0113160	0.842565	1.9e-06
HORVU.MOREX.r3.2HG0124070	1.23498	1.9e-06
HORVU.MOREX.r3.7HG0657350	5.76691	1.9e-06
HORVU.MOREX.r3.5HG0436640	1.11294	1.9e-06
HORVU.MOREX.r3.4HG0350900	1.59339	1.9e-06
HORVU.MOREX.r3.5HG0490520	2.30006	1.9e-06
HORVU.MOREX.r3.5HG0486380	0.893879	2e-06
HORVU.MOREX.r3.7HG0660720	3.21466	2e-06
HORVU.MOREX.r3.5HG0431980	0.92045	2e-06
HORVU.MOREX.r3.2HG0186230	0.871697	2.1e-06
HORVU.MOREX.r3.7HG0651960	1.45117	2.1e-06
HORVU.MOREX.r3.6HG0556100	1.12545	2.1e-06
HORVU.MOREX.r3.2HG0108240	0.963936	2.1e-06
HORVU.MOREX.r3.3HG0297620	1.41615	2.1e-06
HORVU.MOREX.r3.3HG0297570	0.834973	2.1e-06
HORVU.MOREX.r3.1HG0052220	1.00857	2.1e-06
HORVU.MOREX.r3.2HG0126160	0.770051	2.1e-06
HORVU.MOREX.r3.2HG0180820	0.688674	2.1e-06
HORVU.MOREX.r3.5HG0476390	1.20456	2.2e-06
HORVU.MOREX.r3.5HG0485800	0.973021	2.2e-06
HORVU.MOREX.r3.6HG0632060	2.32627	2.2e-06
HORVU.MOREX.r3.5HG0533710	1.75505	2.2e-06
HORVU.MOREX.r3.3HG0242050	2.46565	2.3e-06
HORVU.MOREX.r3.5HG0485940	2.01286	2.3e-06
HORVU.MOREX.r3.4HG0335180	1.56354	2.3e-06
HORVU.MOREX.r3.7HG0644650	4.83471	2.3e-06
HORVU.MOREX.r3.3HG0225960	2.91112	2.3e-06
HORVU.MOREX.r3.7HG0650960	0.753995	2.3e-06
HORVU.MOREX.r3.1HG0072580	1.45914	2.4e-06
HORVU.MOREX.r3.3HG0220800	1.85672	2.4e-06
HORVU.MOREX.r3.6HG0548080	0.839418	2.4e-06
HORVU.MOREX.r3.4HG0416940	3.46045	2.4e-06
HORVU.MOREX.r3.1HG0091820	2.20361	2.4e-06
HORVU.MOREX.r3.2HG0122140	2.80322	2.4e-06
HORVU.MOREX.r3.7HG0663520	0.938607	2.4e-06
HORVU.MOREX.r3.4HG0398060	2.25068	2.5e-06
HORVU.MOREX.r3.1HG0019410	0.606631	2.5e-06
HORVU.MOREX.r3.7HG0723280	1.12343	2.5e-06
HORVU.MOREX.r3.5HG0443870	2.21495	2.5e-06
HORVU.MOREX.r3.4HG0416220	0.724402	2.5e-06
HORVU.MOREX.r3.6HG0605330	0.553583	2.6e-06
HORVU.MOREX.r3.5HG0444540	0.542813	2.6e-06
HORVU.MOREX.r3.3HG0258280	1.89251	2.7e-06
HORVU.MOREX.r3.3HG0319360	1.79408	2.7e-06
HORVU.MOREX.r3.4HG0363280	1.00617	2.7e-06
HORVU.MOREX.r3.1HG0066520	0.783898	2.7e-06
HORVU.MOREX.r3.7HG0640570	0.669155	2.8e-06
HORVU.MOREX.r3.2HG0165490	0.669952	2.8e-06
HORVU.MOREX.r3.3HG0297900	0.768316	2.8e-06
HORVU.MOREX.r3.7HG0634790	1.43609	2.8e-06
HORVU.MOREX.r3.7HG0674510	1.12264	2.9e-06
HORVU.MOREX.r3.6HG0628320	1.89336	2.9e-06
HORVU.MOREX.r3.7HG0719720	0.893746	2.9e-06
HORVU.MOREX.r3.7HG0668900	3.06363	2.9e-06
HORVU.MOREX.r3.7HG0683710	0.698909	2.9e-06
HORVU.MOREX.r3.1HG0018930	1.10078	3e-06
HORVU.MOREX.r3.7HG0643210	3.36829	3e-06
HORVU.MOREX.r3.2HG0195940	1.95547	3.1e-06
HORVU.MOREX.r3.6HG0558740	5.12802	3.1e-06
HORVU.MOREX.r3.2HG0201340	8.19754	3.1e-06
HORVU.MOREX.r3.4HG0381820	0.919221	3.1e-06
HORVU.MOREX.r3.2HG0181610	2.77815	3.2e-06
HORVU.MOREX.r3.3HG0248950	0.911855	3.2e-06
HORVU.MOREX.r3.4HG0409150	1.24821	3.2e-06
HORVU.MOREX.r3.4HG0400940	2.26908	3.2e-06
HORVU.MOREX.r3.3HG0266950	0.94116	3.2e-06
HORVU.MOREX.r3.3HG0328990	0.969581	3.2e-06
HORVU.MOREX.r3.5HG0499010	5.30717	3.2e-06
HORVU.MOREX.r3.3HG0292220	0.972468	3.2e-06
HORVU.MOREX.r3.6HG0608680	0.586398	3.2e-06
HORVU.MOREX.r3.3HG0295570	0.609505	3.3e-06
HORVU.MOREX.r3.1HG0055890	1.65367	3.3e-06
HORVU.MOREX.r3.7HG0735250	0.572708	3.3e-06
HORVU.MOREX.r3.6HG0545480	3.61552	3.3e-06
HORVU.MOREX.r3.5HG0513770	0.837872	3.3e-06
HORVU.MOREX.r3.7HG0714930	1.41708	3.4e-06
HORVU.MOREX.r3.3HG0242780	1.12011	3.4e-06
HORVU.MOREX.r3.6HG0540870	1.42357	3.5e-06
HORVU.MOREX.r3.1HG0038590	1.23456	3.5e-06
HORVU.MOREX.r3.5HG0495730	0.695829	3.5e-06
HORVU.MOREX.r3.6HG0632360	1.00035	3.5e-06
HORVU.MOREX.r3.2HG0134530	1.5421	3.6e-06
HORVU.MOREX.r3.3HG0283500	1.51008	3.7e-06
HORVU.MOREX.r3.2HG0190560	2.66038	3.7e-06
HORVU.MOREX.r3.3HG0290880	0.85495	3.7e-06
HORVU.MOREX.r3.3HG0289420	0.733177	3.7e-06
HORVU.MOREX.r3.4HG0412430	1.47259	3.7e-06
HORVU.MOREX.r3.1HG0092670	1.59618	3.8e-06
HORVU.MOREX.r3.2HG0131780	1.82039	3.8e-06
HORVU.MOREX.r3.1HG0069290	0.774667	3.8e-06
HORVU.MOREX.r3.1HG0047110	0.980991	3.9e-06
HORVU.MOREX.r3.3HG0321170	2.81988	3.9e-06
HORVU.MOREX.r3.2HG0125520	2.17457	3.9e-06
HORVU.MOREX.r3.3HG0218230	0.64141	4e-06
HORVU.MOREX.r3.7HG0650210	0.826457	4e-06
HORVU.MOREX.r3.5HG0484220	5.77598	4e-06
HORVU.MOREX.r3.3HG0231090	0.8244	4e-06
HORVU.MOREX.r3.4HG0340230	0.883327	4e-06
HORVU.MOREX.r3.6HG0577760	1.57888	4e-06
HORVU.MOREX.r3.2HG0173540	2.87331	4.1e-06
HORVU.MOREX.r3.7HG0701140	0.800636	4.1e-06
HORVU.MOREX.r3.5HG0498510	0.739173	4.1e-06
HORVU.MOREX.r3.2HG0197200	0.503435	4.1e-06
HORVU.MOREX.r3.7HG0717720	0.869566	4.1e-06
HORVU.MOREX.r3.2HG0200710	5.19448	4.1e-06
HORVU.MOREX.r3.3HG0313020	0.856386	4.2e-06
HORVU.MOREX.r3.2HG0111580	0.767212	4.3e-06
HORVU.MOREX.r3.1HG0082770	0.833633	4.3e-06
HORVU.MOREX.r3.3HG0294720	3.48831	4.3e-06
HORVU.MOREX.r3.4HG0338310	1.18792	4.3e-06
HORVU.MOREX.r3.7HG0729180	2.22863	4.3e-06
HORVU.MOREX.r3.1HG0022760	1.06118	4.3e-06
HORVU.MOREX.r3.6HG0567630	1.35897	4.3e-06
HORVU.MOREX.r3.7HG0704810	1.82367	4.3e-06
HORVU.MOREX.r3.1HG0021960	0.777503	4.3e-06
HORVU.MOREX.r3.2HG0116190	2.07291	4.3e-06
HORVU.MOREX.r3.2HG0141090	0.98495	4.4e-06
HORVU.MOREX.r3.6HG0617940	2.29965	4.4e-06
HORVU.MOREX.r3.2HG0161410	1.11894	4.4e-06
HORVU.MOREX.r3.6HG0575970	0.85283	4.4e-06
HORVU.MOREX.r3.6HG0627380	2.81496	4.4e-06
HORVU.MOREX.r3.2HG0203310	2.88732	4.5e-06
HORVU.MOREX.r3.4HG0340070	1.11378	4.5e-06
HORVU.MOREX.r3.7HG0665640	2.62893	4.6e-06
HORVU.MOREX.r3.5HG0464810	1.84354	4.6e-06
HORVU.MOREX.r3.7HG0657900	1.24835	4.6e-06
HORVU.MOREX.r3.2HG0190300	0.93807	4.6e-06
HORVU.MOREX.r3.5HG0493070	1.14745	4.7e-06
HORVU.MOREX.r3.1HG0022860	0.76382	4.7e-06
HORVU.MOREX.r3.2HG0192630	0.750251	4.8e-06
HORVU.MOREX.r3.5HG0535960	4.13341	4.8e-06
HORVU.MOREX.r3.5HG0514010	1.20736	4.8e-06
HORVU.MOREX.r3.7HG0703430	0.906202	4.8e-06
HORVU.MOREX.r3.7HG0682910	0.80831	4.8e-06
HORVU.MOREX.r3.7HG0672850	3.37196	4.8e-06
HORVU.MOREX.r3.5HG0522770	0.782581	4.8e-06
HORVU.MOREX.r3.2HG0119830	3.32934	4.8e-06
HORVU.MOREX.r3.1HG0054950	2.71698	4.9e-06
HORVU.MOREX.r3.6HG0542730	1.13248	4.9e-06
HORVU.MOREX.r3.4HG0400030	1.17806	5e-06
HORVU.MOREX.r3.4HG0350710	2.31858	5e-06
HORVU.MOREX.r3.4HG0335410	2.68836	5.1e-06
HORVU.MOREX.r3.1HG0025980	1.21762	5.1e-06
HORVU.MOREX.r3.5HG0496690	0.670009	5.1e-06
HORVU.MOREX.r3.5HG0491250	0.990125	5.1e-06
HORVU.MOREX.r3.5HG0505320	0.514054	5.1e-06
HORVU.MOREX.r3.4HG0413000	1.44378	5.4e-06
HORVU.MOREX.r3.5HG0519710	2.84976	5.4e-06
HORVU.MOREX.r3.5HG0439070	0.774759	5.4e-06
HORVU.MOREX.r3.4HG0392480	3.10842	5.5e-06
HORVU.MOREX.r3.3HG0234210	0.806569	5.5e-06
HORVU.MOREX.r3.3HG0312640	1.1259	5.5e-06
HORVU.MOREX.r3.3HG0230430	2.03136	5.5e-06
HORVU.MOREX.r3.5HG0517330	0.762063	5.5e-06
HORVU.MOREX.r3.6HG0541040	4.04843	5.5e-06
HORVU.MOREX.r3.7HG0746770	2.23884	5.5e-06
HORVU.MOREX.r3.3HG0239550	2.0493	5.5e-06
HORVU.MOREX.r3.2HG0136860	2.16892	5.6e-06
HORVU.MOREX.r3.6HG0547990	5.99118	5.6e-06
HORVU.MOREX.r3.6HG0582950	0.890418	5.7e-06
HORVU.MOREX.r3.7HG0656790	1.25743	5.7e-06
HORVU.MOREX.r3.2HG0118770	0.913167	5.7e-06
HORVU.MOREX.r3.5HG0526250	0.811457	5.7e-06
HORVU.MOREX.r3.5HG0449270	1.05402	5.7e-06
HORVU.MOREX.r3.2HG0099900	0.884286	5.9e-06
HORVU.MOREX.r3.5HG0501870	0.882841	5.9e-06
HORVU.MOREX.r3.2HG0168730	0.643648	5.9e-06
HORVU.MOREX.r3.1HG0071630	0.857108	6.1e-06
HORVU.MOREX.r3.3HG0305340	0.788172	6.1e-06
HORVU.MOREX.r3.5HG0498230	0.602666	6.1e-06
HORVU.MOREX.r3.3HG0230290	0.724203	6.2e-06
HORVU.MOREX.r3.3HG0220830	1.10869	6.3e-06
HORVU.MOREX.r3.4HG0400070	0.623746	6.3e-06
HORVU.MOREX.r3.4HG0344940	6.16454	6.3e-06
HORVU.MOREX.r3.1HG0092880	0.69491	6.3e-06
HORVU.MOREX.r3.6HG0569310	1.51441	6.4e-06
HORVU.MOREX.r3.4HG0331720	1.18449	6.4e-06
HORVU.MOREX.r3.6HG0627720	1.75467	6.4e-06
HORVU.MOREX.r3.1HG0050160	2.00499	6.4e-06
HORVU.MOREX.r3.7HG0699680	1.12789	6.4e-06
HORVU.MOREX.r3.5HG0509800	0.50386	6.5e-06
HORVU.MOREX.r3.2HG0122530	3.09081	6.5e-06
HORVU.MOREX.r3.1HG0032930	2.10905	6.5e-06
HORVU.MOREX.r3.2HG0195080	0.712212	6.6e-06
HORVU.MOREX.r3.2HG0126760	0.804469	6.6e-06
HORVU.MOREX.r3.2HG0164700	3.04723	6.9e-06
HORVU.MOREX.r3.6HG0554620	0.75395	6.9e-06
HORVU.MOREX.r3.2HG0198440	1.46669	6.9e-06
HORVU.MOREX.r3.2HG0095670	0.654238	6.9e-06
HORVU.MOREX.r3.6HG0629510	0.749184	6.9e-06
HORVU.MOREX.r3.5HG0519270	8.17242	6.9e-06
HORVU.MOREX.r3.UnG0753150	2.53975	6.9e-06
HORVU.MOREX.r3.2HG0166640	0.857992	7e-06
HORVU.MOREX.r3.2HG0107100	0.760243	7.1e-06
HORVU.MOREX.r3.3HG0273450	1.52368	7.1e-06
HORVU.MOREX.r3.6HG0556280	1.50876	7.3e-06
HORVU.MOREX.r3.3HG0307530	0.92194	7.4e-06
HORVU.MOREX.r3.5HG0517790	1.17221	7.4e-06
HORVU.MOREX.r3.3HG0245440	1.36665	7.5e-06
HORVU.MOREX.r3.7HG0706310	0.888434	7.5e-06
HORVU.MOREX.r3.2HG0112230	4.06656	7.6e-06
HORVU.MOREX.r3.3HG0237390	1.19478	7.6e-06
HORVU.MOREX.r3.3HG0302980	0.658277	7.6e-06
HORVU.MOREX.r3.1HG0056780	0.520345	7.6e-06
HORVU.MOREX.r3.7HG0645470	0.918139	7.7e-06
HORVU.MOREX.r3.3HG0306370	2.07291	7.7e-06
HORVU.MOREX.r3.3HG0287650	0.801669	7.7e-06
HORVU.MOREX.r3.6HG0592790	0.55705	7.7e-06
HORVU.MOREX.r3.4HG0385910	0.583153	7.8e-06
HORVU.MOREX.r3.7HG0657860	0.989919	7.8e-06
HORVU.MOREX.r3.3HG0321850	2.45946	7.9e-06
HORVU.MOREX.r3.7HG0657500	3.21106	7.9e-06
HORVU.MOREX.r3.6HG0616240	1.16714	7.9e-06
HORVU.MOREX.r3.2HG0100770	0.829612	8e-06
HORVU.MOREX.r3.1HG0070940	0.5752	8.1e-06
HORVU.MOREX.r3.5HG0474460	6.09489	8.1e-06
HORVU.MOREX.r3.4HG0378160	0.669029	8.2e-06
HORVU.MOREX.r3.2HG0127360	1.81655	8.2e-06
HORVU.MOREX.r3.5HG0518200	2.14282	8.2e-06
HORVU.MOREX.r3.6HG0627260	1.47615	8.2e-06
HORVU.MOREX.r3.1HG0053060	0.513767	8.2e-06
HORVU.MOREX.r3.3HG0236190	1.60106	8.3e-06
HORVU.MOREX.r3.2HG0184300	2.99838	8.3e-06
HORVU.MOREX.r3.1HG0081650	1.98849	8.3e-06
HORVU.MOREX.r3.3HG0293970	2.17637	8.3e-06
HORVU.MOREX.r3.6HG0599220	0.975274	8.4e-06
HORVU.MOREX.r3.2HG0127020	1.98052	8.4e-06
HORVU.MOREX.r3.6HG0618950	1.43645	8.4e-06
HORVU.MOREX.r3.5HG0523320	0.69838	8.4e-06
HORVU.MOREX.r3.4HG0395000	1.23791	8.4e-06
HORVU.MOREX.r3.4HG0354730	1.18144	8.5e-06
HORVU.MOREX.r3.4HG0359060	1.56847	8.6e-06
HORVU.MOREX.r3.2HG0214050	1.77554	8.6e-06
HORVU.MOREX.r3.2HG0138840	0.955415	8.7e-06
HORVU.MOREX.r3.6HG0616230	0.860992	8.9e-06
HORVU.MOREX.r3.6HG0558460	0.719454	9e-06
HORVU.MOREX.r3.1HG0029900	0.506056	9e-06
HORVU.MOREX.r3.7HG0731690	1.52176	9.3e-06
HORVU.MOREX.r3.5HG0526280	0.951626	9.4e-06
HORVU.MOREX.r3.7HG0721890	1.49987	9.4e-06
HORVU.MOREX.r3.5HG0523860	0.970605	9.4e-06
HORVU.MOREX.r3.6HG0630790	2.78155	9.6e-06
HORVU.MOREX.r3.2HG0201390	0.936515	9.7e-06
HORVU.MOREX.r3.4HG0387870	0.847261	9.8e-06
HORVU.MOREX.r3.5HG0482390	0.848555	9.9e-06
HORVU.MOREX.r3.6HG0556250	0.936255	9.9e-06
HORVU.MOREX.r3.7HG0749460	0.581471	1e-05
HORVU.MOREX.r3.5HG0423130	7.77965	1e-05
HORVU.MOREX.r3.3HG0330240	0.666725	1.01e-05
HORVU.MOREX.r3.4HG0405590	0.997195	1.01e-05
HORVU.MOREX.r3.6HG0556470	1.04418	1.01e-05
HORVU.MOREX.r3.6HG0577940	0.978059	1.02e-05
HORVU.MOREX.r3.4HG0386570	1.16925	1.02e-05
HORVU.MOREX.r3.4HG0412300	0.965788	1.02e-05
HORVU.MOREX.r3.3HG0220810	3.99221	1.03e-05
HORVU.MOREX.r3.3HG0284060	0.853267	1.04e-05
HORVU.MOREX.r3.5HG0478650	2.27971	1.05e-05
HORVU.MOREX.r3.2HG0204030	1.28681	1.06e-05
HORVU.MOREX.r3.5HG0517450	0.965386	1.06e-05
HORVU.MOREX.r3.3HG0296140	0.664135	1.06e-05
HORVU.MOREX.r3.7HG0735200	0.925483	1.06e-05
HORVU.MOREX.r3.1HG0083310	0.714815	1.07e-05
HORVU.MOREX.r3.2HG0185220	0.996917	1.08e-05
HORVU.MOREX.r3.7HG0665480	0.899961	1.08e-05
HORVU.MOREX.r3.5HG0509280	1.20021	1.09e-05
HORVU.MOREX.r3.1HG0043600	1.64145	1.1e-05
HORVU.MOREX.r3.1HG0065120	0.695554	1.1e-05
HORVU.MOREX.r3.6HG0601290	0.984911	1.1e-05
HORVU.MOREX.r3.5HG0495630	1.28979	1.12e-05
HORVU.MOREX.r3.2HG0187980	0.687789	1.12e-05
HORVU.MOREX.r3.5HG0525700	0.57308	1.13e-05
HORVU.MOREX.r3.7HG0673260	1.32512	1.13e-05
HORVU.MOREX.r3.7HG0707780	0.739945	1.13e-05
HORVU.MOREX.r3.6HG0572880	3.02604	1.16e-05
HORVU.MOREX.r3.2HG0117980	1.09305	1.16e-05
HORVU.MOREX.r3.7HG0730310	2.13858	1.16e-05
HORVU.MOREX.r3.7HG0742320	1.27019	1.17e-05
HORVU.MOREX.r3.2HG0139470	0.803033	1.17e-05
HORVU.MOREX.r3.6HG0630710	0.82272	1.19e-05
HORVU.MOREX.r3.5HG0505100	1.53631	1.19e-05
HORVU.MOREX.r3.7HG0636060	2.28491	1.19e-05
HORVU.MOREX.r3.3HG0287830	3.66034	1.2e-05
HORVU.MOREX.r3.7HG0648880	0.69798	1.2e-05
HORVU.MOREX.r3.4HG0379260	2.35667	1.21e-05
HORVU.MOREX.r3.1HG0082240	0.824185	1.22e-05
HORVU.MOREX.r3.1HG0075240	1.09527	1.22e-05
HORVU.MOREX.r3.4HG0359330	0.605525	1.22e-05
HORVU.MOREX.r3.1HG0083370	0.972641	1.23e-05
HORVU.MOREX.r3.1HG0071970	1.69187	1.24e-05
HORVU.MOREX.r3.6HG0597350	0.7923	1.24e-05
HORVU.MOREX.r3.7HG0662190	1.52878	1.26e-05
HORVU.MOREX.r3.3HG0296490	0.869277	1.26e-05
HORVU.MOREX.r3.1HG0083340	2.7463	1.26e-05
HORVU.MOREX.r3.3HG0304380	1.34285	1.26e-05
HORVU.MOREX.r3.6HG0561170	2.31699	1.27e-05
HORVU.MOREX.r3.4HG0361660	0.515888	1.31e-05
HORVU.MOREX.r3.3HG0302910	1.42702	1.31e-05
HORVU.MOREX.r3.2HG0198410	1.63316	1.32e-05
HORVU.MOREX.r3.5HG0482070	2.42735	1.32e-05
HORVU.MOREX.r3.7HG0728160	0.575708	1.33e-05
HORVU.MOREX.r3.6HG0540940	1.14064	1.35e-05
HORVU.MOREX.r3.3HG0294620	0.544919	1.35e-05
HORVU.MOREX.r3.3HG0276480	1.50008	1.36e-05
HORVU.MOREX.r3.6HG0630600	0.529763	1.38e-05
HORVU.MOREX.r3.3HG0235640	3.86271	1.39e-05
HORVU.MOREX.r3.5HG0465560	0.904057	1.39e-05
HORVU.MOREX.r3.5HG0467490	1.43039	1.4e-05
HORVU.MOREX.r3.3HG0226800	0.660272	1.4e-05
HORVU.MOREX.r3.6HG0628360	0.636448	1.4e-05
HORVU.MOREX.r3.7HG0729840	1.90813	1.41e-05
HORVU.MOREX.r3.6HG0623230	0.618829	1.42e-05
HORVU.MOREX.r3.5HG0437170	0.514663	1.43e-05
HORVU.MOREX.r3.2HG0162910	1.39894	1.43e-05
HORVU.MOREX.r3.7HG0666740	0.745984	1.44e-05
HORVU.MOREX.r3.4HG0394980	1.28922	1.46e-05
HORVU.MOREX.r3.3HG0303710	1.86304	1.46e-05
HORVU.MOREX.r3.2HG0122470	2.16361	1.47e-05
HORVU.MOREX.r3.2HG0178020	4.6341	1.48e-05
HORVU.MOREX.r3.6HG0554680	0.521225	1.49e-05
HORVU.MOREX.r3.4HG0357300	1.12349	1.49e-05
HORVU.MOREX.r3.2HG0194600	1.87691	1.49e-05
HORVU.MOREX.r3.2HG0210480	1.67095	1.49e-05
HORVU.MOREX.r3.5HG0441360	0.676094	1.49e-05
HORVU.MOREX.r3.4HG0352300	1.32273	1.51e-05
HORVU.MOREX.r3.1HG0009460	3.4745	1.53e-05
HORVU.MOREX.r3.3HG0233690	1.66894	1.53e-05
HORVU.MOREX.r3.1HG0000950	3.09547	1.54e-05
HORVU.MOREX.r3.3HG0310540	1.6301	1.55e-05
HORVU.MOREX.r3.5HG0507920	0.935545	1.56e-05
HORVU.MOREX.r3.7HG0671550	0.756642	1.57e-05
HORVU.MOREX.r3.6HG0630690	0.528422	1.57e-05
HORVU.MOREX.r3.2HG0118490	2.85682	1.57e-05
HORVU.MOREX.r3.1HG0062770	1.11074	1.61e-05
HORVU.MOREX.r3.2HG0130950	0.856527	1.65e-05
HORVU.MOREX.r3.4HG0412180	1.69028	1.68e-05
HORVU.MOREX.r3.2HG0181540	2.37163	1.69e-05
HORVU.MOREX.r3.7HG0661890	1.26446	1.69e-05
HORVU.MOREX.r3.7HG0664030	1.14617	1.69e-05
HORVU.MOREX.r3.4HG0342800	2.3061	1.69e-05
HORVU.MOREX.r3.1HG0086730	0.930742	1.7e-05
HORVU.MOREX.r3.2HG0138880	1.52003	1.7e-05
HORVU.MOREX.r3.5HG0488290	1.23899	1.76e-05
HORVU.MOREX.r3.5HG0498800	1.22081	1.77e-05
HORVU.MOREX.r3.6HG0541440	2.00509	1.77e-05
HORVU.MOREX.r3.7HG0709680	1.04577	1.77e-05
HORVU.MOREX.r3.3HG0318490	1.37879	1.78e-05
HORVU.MOREX.r3.4HG0344820	1.11713	1.78e-05
HORVU.MOREX.r3.3HG0218100	1.2871	1.78e-05
HORVU.MOREX.r3.2HG0177510	1.15021	1.82e-05
HORVU.MOREX.r3.4HG0398170	3.39262	1.82e-05
HORVU.MOREX.r3.2HG0098890	1.14766	1.82e-05
HORVU.MOREX.r3.3HG0255970	1.22321	1.83e-05
HORVU.MOREX.r3.2HG0213970	1.96189	1.84e-05
HORVU.MOREX.r3.5HG0513020	0.795751	1.84e-05
HORVU.MOREX.r3.4HG0387520	0.66207	1.85e-05
HORVU.MOREX.r3.5HG0476330	2.81536	1.85e-05
HORVU.MOREX.r3.2HG0126050	0.736218	1.86e-05
HORVU.MOREX.r3.2HG0206920	1.01463	1.86e-05
HORVU.MOREX.r3.3HG0280130	0.846378	1.88e-05
HORVU.MOREX.r3.2HG0104640	0.516558	1.89e-05
HORVU.MOREX.r3.5HG0444870	3.41326	1.91e-05
HORVU.MOREX.r3.3HG0324930	0.840469	1.91e-05
HORVU.MOREX.r3.1HG0050880	0.634356	1.92e-05
HORVU.MOREX.r3.2HG0183930	0.930244	1.92e-05
HORVU.MOREX.r3.4HG0397280	0.942309	1.92e-05
HORVU.MOREX.r3.7HG0667900	1.71029	1.93e-05
HORVU.MOREX.r3.2HG0116210	0.798095	1.93e-05
HORVU.MOREX.r3.1HG0019380	0.70523	1.93e-05
HORVU.MOREX.r3.4HG0338910	1.17996	1.93e-05
HORVU.MOREX.r3.4HG0412200	2.52702	1.93e-05
HORVU.MOREX.r3.5HG0474770	0.534297	1.94e-05
HORVU.MOREX.r3.6HG0605270	1.42414	1.97e-05
HORVU.MOREX.r3.2HG0161670	0.879299	1.98e-05
HORVU.MOREX.r3.1HG0082810	3.3515	1.98e-05
HORVU.MOREX.r3.1HG0082040	2.6237	1.98e-05
HORVU.MOREX.r3.5HG0496280	0.998756	2.01e-05
HORVU.MOREX.r3.4HG0336970	1.18341	2.03e-05
HORVU.MOREX.r3.2HG0176970	2.28315	2.06e-05
HORVU.MOREX.r3.4HG0345610	0.859325	2.06e-05
HORVU.MOREX.r3.7HG0658810	2.15656	2.08e-05
HORVU.MOREX.r3.1HG0029910	1.36978	2.1e-05
HORVU.MOREX.r3.5HG0481730	1.0847	2.11e-05
HORVU.MOREX.r3.6HG0545640	1.06492	2.11e-05
HORVU.MOREX.r3.7HG0683800	1.66315	2.13e-05
HORVU.MOREX.r3.6HG0623490	0.529764	2.15e-05
HORVU.MOREX.r3.2HG0150100	1.18574	2.15e-05
HORVU.MOREX.r3.2HG0170060	0.973856	2.17e-05
HORVU.MOREX.r3.6HG0558640	0.577505	2.17e-05
HORVU.MOREX.r3.2HG0138730	1.31756	2.17e-05
HORVU.MOREX.r3.6HG0597040	0.642591	2.18e-05
HORVU.MOREX.r3.5HG0461880	1.49927	2.19e-05
HORVU.MOREX.r3.5HG0474130	1.80267	2.22e-05
HORVU.MOREX.r3.3HG0229880	2.19212	2.22e-05
HORVU.MOREX.r3.2HG0123890	0.858517	2.24e-05
HORVU.MOREX.r3.6HG0574410	0.909673	2.27e-05
HORVU.MOREX.r3.1HG0000630	1.08354	2.3e-05
HORVU.MOREX.r3.3HG0305440	0.947849	2.32e-05
HORVU.MOREX.r3.2HG0124560	0.996033	2.32e-05
HORVU.MOREX.r3.4HG0413960	0.916555	2.32e-05
HORVU.MOREX.r3.3HG0315350	2.63425	2.35e-05
HORVU.MOREX.r3.2HG0195580	0.755039	2.36e-05
HORVU.MOREX.r3.1HG0093090	1.09989	2.37e-05
HORVU.MOREX.r3.3HG0312090	1.3737	2.37e-05
HORVU.MOREX.r3.2HG0168580	0.821041	2.37e-05
HORVU.MOREX.r3.1HG0022710	0.7393	2.39e-05
HORVU.MOREX.r3.5HG0535390	0.774985	2.39e-05
HORVU.MOREX.r3.1HG0030290	1.47568	2.4e-05
HORVU.MOREX.r3.5HG0492860	0.720957	2.41e-05
HORVU.MOREX.r3.1HG0010530	0.519857	2.42e-05
HORVU.MOREX.r3.3HG0306430	2.4384	2.43e-05
HORVU.MOREX.r3.6HG0574110	2.33435	2.44e-05
HORVU.MOREX.r3.4HG0378200	0.783318	2.44e-05
HORVU.MOREX.r3.5HG0474900	0.679708	2.44e-05
HORVU.MOREX.r3.7HG0673150	2.24852	2.45e-05
HORVU.MOREX.r3.5HG0461160	2.257	2.49e-05
HORVU.MOREX.r3.5HG0512350	0.983125	2.5e-05
HORVU.MOREX.r3.2HG0187050	1.49745	2.51e-05
HORVU.MOREX.r3.5HG0424590	2.00258	2.51e-05
HORVU.MOREX.r3.3HG0287290	0.925144	2.52e-05
HORVU.MOREX.r3.5HG0428120	0.592851	2.53e-05
HORVU.MOREX.r3.6HG0608920	0.696795	2.57e-05
HORVU.MOREX.r3.2HG0176990	0.686772	2.58e-05
HORVU.MOREX.r3.2HG0170120	0.711197	2.59e-05
HORVU.MOREX.r3.2HG0119840	0.637561	2.59e-05
HORVU.MOREX.r3.1HG0034330	1.16678	2.59e-05
HORVU.MOREX.r3.3HG0306420	2.0044	2.62e-05
HORVU.MOREX.r3.1HG0063630	2.83004	2.62e-05
HORVU.MOREX.r3.3HG0329400	0.963006	2.62e-05
HORVU.MOREX.r3.5HG0421310	0.611339	2.63e-05
HORVU.MOREX.r3.4HG0391410	1.30291	2.66e-05
HORVU.MOREX.r3.1HG0092560	1.31949	2.7e-05
HORVU.MOREX.r3.7HG0646880	0.506018	2.7e-05
HORVU.MOREX.r3.2HG0191770	2.03142	2.73e-05
HORVU.MOREX.r3.7HG0691610	0.502818	2.76e-05
HORVU.MOREX.r3.4HG0385300	0.726595	2.79e-05
HORVU.MOREX.r3.1HG0063720	0.707288	2.8e-05
HORVU.MOREX.r3.5HG0486440	0.716548	2.81e-05
HORVU.MOREX.r3.3HG0301820	0.538578	2.84e-05
HORVU.MOREX.r3.1HG0015170	0.703171	2.84e-05
HORVU.MOREX.r3.5HG0495240	1.49225	2.85e-05
HORVU.MOREX.r3.3HG0312420	0.871999	2.89e-05
HORVU.MOREX.r3.7HG0668450	1.19545	2.9e-05
HORVU.MOREX.r3.3HG0219240	5.60083	2.9e-05
HORVU.MOREX.r3.2HG0107270	4.85062	2.91e-05
HORVU.MOREX.r3.4HG0341960	1.10615	2.91e-05
HORVU.MOREX.r3.2HG0141000	1.2562	2.92e-05
HORVU.MOREX.r3.3HG0267150	0.835009	2.92e-05
HORVU.MOREX.r3.2HG0124520	3.60865	3.02e-05
HORVU.MOREX.r3.7HG0662160	0.733759	3.02e-05
HORVU.MOREX.r3.5HG0469690	1.05712	3.02e-05
HORVU.MOREX.r3.2HG0141740	1.26361	3.04e-05
HORVU.MOREX.r3.6HG0549790	0.841533	3.06e-05
HORVU.MOREX.r3.6HG0615200	0.682779	3.06e-05
HORVU.MOREX.r3.7HG0660080	3.21079	3.06e-05
HORVU.MOREX.r3.1HG0059770	0.603426	3.08e-05
HORVU.MOREX.r3.1HG0044070	0.993998	3.12e-05
HORVU.MOREX.r3.7HG0654020	1.0822	3.12e-05
HORVU.MOREX.r3.6HG0554280	1.15183	3.13e-05
HORVU.MOREX.r3.7HG0670350	1.04711	3.16e-05
HORVU.MOREX.r3.1HG0073460	1.22453	3.17e-05
HORVU.MOREX.r3.5HG0525870	1.89177	3.21e-05
HORVU.MOREX.r3.2HG0122450	0.903253	3.22e-05
HORVU.MOREX.r3.6HG0543180	3.4818	3.23e-05
HORVU.MOREX.r3.5HG0510210	0.790724	3.23e-05
HORVU.MOREX.r3.3HG0313900	0.839067	3.24e-05
HORVU.MOREX.r3.5HG0496860	1.41832	3.26e-05
HORVU.MOREX.r3.2HG0126450	1.78583	3.26e-05
HORVU.MOREX.r3.2HG0154120	1.14555	3.26e-05
HORVU.MOREX.r3.5HG0501380	1.60878	3.27e-05
HORVU.MOREX.r3.7HG0708000	3.62204	3.3e-05
HORVU.MOREX.r3.2HG0208520	4.66039	3.3e-05
HORVU.MOREX.r3.2HG0120210	1.66966	3.3e-05
HORVU.MOREX.r3.4HG0361260	1.00833	3.35e-05
HORVU.MOREX.r3.4HG0414930	3.29409	3.36e-05
HORVU.MOREX.r3.6HG0552020	0.700555	3.39e-05
HORVU.MOREX.r3.1HG0039370	1.73973	3.4e-05
HORVU.MOREX.r3.2HG0160930	0.777849	3.42e-05
HORVU.MOREX.r3.3HG0263400	0.639162	3.46e-05
HORVU.MOREX.r3.5HG0518130	3.64061	3.47e-05
HORVU.MOREX.r3.5HG0505960	0.632798	3.53e-05
HORVU.MOREX.r3.2HG0212970	4.32136	3.53e-05
HORVU.MOREX.r3.6HG0580290	1.31869	3.57e-05
HORVU.MOREX.r3.6HG0621910	0.547339	3.58e-05
HORVU.MOREX.r3.3HG0239980	1.52778	3.59e-05
HORVU.MOREX.r3.4HG0390620	0.636101	3.6e-05
HORVU.MOREX.r3.7HG0664770	2.32279	3.61e-05
HORVU.MOREX.r3.6HG0555860	0.899741	3.63e-05
HORVU.MOREX.r3.5HG0517050	0.539292	3.64e-05
HORVU.MOREX.r3.5HG0513830	0.518563	3.67e-05
HORVU.MOREX.r3.6HG0610720	2.08982	3.68e-05
HORVU.MOREX.r3.4HG0364440	1.03404	3.68e-05
HORVU.MOREX.r3.6HG0545380	4.34971	3.68e-05
HORVU.MOREX.r3.4HG0335610	0.620256	3.71e-05
HORVU.MOREX.r3.2HG0100580	1.03759	3.72e-05
HORVU.MOREX.r3.6HG0563110	0.624922	3.72e-05
HORVU.MOREX.r3.2HG0149410	0.775395	3.72e-05
HORVU.MOREX.r3.5HG0530260	0.992353	3.77e-05
HORVU.MOREX.r3.2HG0186480	1.19419	3.79e-05
HORVU.MOREX.r3.2HG0111960	5.95661	3.87e-05
HORVU.MOREX.r3.3HG0300210	2.36471	3.87e-05
HORVU.MOREX.r3.3HG0259220	0.739517	3.88e-05
HORVU.MOREX.r3.5HG0494080	0.538532	3.88e-05
HORVU.MOREX.r3.2HG0215130	0.855341	3.91e-05
HORVU.MOREX.r3.3HG0253410	3.75032	3.91e-05
HORVU.MOREX.r3.1HG0090140	0.980578	3.93e-05
HORVU.MOREX.r3.2HG0154320	1.28035	3.93e-05
HORVU.MOREX.r3.3HG0291840	0.68385	3.93e-05
HORVU.MOREX.r3.2HG0095860	1.31468	3.94e-05
HORVU.MOREX.r3.5HG0516390	0.68075	3.95e-05
HORVU.MOREX.r3.4HG0406470	2.41007	3.97e-05
HORVU.MOREX.r3.4HG0379640	1.52937	4.02e-05
HORVU.MOREX.r3.7HG0661630	1.61229	4.02e-05
HORVU.MOREX.r3.4HG0333840	2.21128	4.09e-05
HORVU.MOREX.r3.5HG0530980	0.686237	4.09e-05
HORVU.MOREX.r3.7HG0714870	1.32534	4.09e-05
HORVU.MOREX.r3.6HG0622550	0.764035	4.1e-05
HORVU.MOREX.r3.4HG0370780	0.737836	4.16e-05
HORVU.MOREX.r3.4HG0412360	0.744043	4.17e-05
HORVU.MOREX.r3.2HG0141250	1.46079	4.2e-05
HORVU.MOREX.r3.2HG0142850	0.919395	4.2e-05
HORVU.MOREX.r3.4HG0349950	1.24449	4.22e-05
HORVU.MOREX.r3.1HG0089160	0.842835	4.25e-05
HORVU.MOREX.r3.5HG0530270	0.667099	4.29e-05
HORVU.MOREX.r3.1HG0094200	1.67999	4.29e-05
HORVU.MOREX.r3.3HG0237530	1.95015	4.37e-05
HORVU.MOREX.r3.2HG0203890	0.559556	4.44e-05
HORVU.MOREX.r3.1HG0089010	3.05348	4.44e-05
HORVU.MOREX.r3.4HG0406720	1.71362	4.45e-05
HORVU.MOREX.r3.3HG0226940	3.33581	4.47e-05
HORVU.MOREX.r3.7HG0744860	0.916434	4.47e-05
HORVU.MOREX.r3.5HG0470230	0.80119	4.51e-05
HORVU.MOREX.r3.6HG0554540	0.952163	4.52e-05
HORVU.MOREX.r3.5HG0528020	1.68762	4.53e-05
HORVU.MOREX.r3.1HG0065020	0.839166	4.55e-05
HORVU.MOREX.r3.2HG0115300	0.577261	4.56e-05
HORVU.MOREX.r3.4HG0406320	0.977117	4.56e-05
HORVU.MOREX.r3.5HG0512360	0.986928	4.62e-05
HORVU.MOREX.r3.2HG0107900	0.639127	4.64e-05
HORVU.MOREX.r3.5HG0526320	1.7284	4.71e-05
HORVU.MOREX.r3.6HG0553870	0.738603	4.71e-05
HORVU.MOREX.r3.5HG0473560	6.89633	4.85e-05
HORVU.MOREX.r3.3HG0240070	2.59649	4.85e-05
HORVU.MOREX.r3.4HG0401530	0.567556	4.86e-05
HORVU.MOREX.r3.1HG0006580	0.725643	4.87e-05
HORVU.MOREX.r3.7HG0651920	0.587641	4.91e-05
HORVU.MOREX.r3.2HG0196140	0.752595	4.92e-05
HORVU.MOREX.r3.7HG0746590	0.722074	4.92e-05
HORVU.MOREX.r3.7HG0712940	4.47071	4.92e-05
HORVU.MOREX.r3.1HG0072140	0.967027	4.92e-05
HORVU.MOREX.r3.4HG0381580	1.18053	4.98e-05
HORVU.MOREX.r3.3HG0318400	0.872563	4.98e-05
HORVU.MOREX.r3.2HG0171990	0.682288	5.03e-05
HORVU.MOREX.r3.5HG0501500	0.822681	5.08e-05
HORVU.MOREX.r3.2HG0187930	1.28978	5.09e-05
HORVU.MOREX.r3.7HG0638160	0.50317	5.09e-05
HORVU.MOREX.r3.7HG0650930	1.32628	5.09e-05
HORVU.MOREX.r3.7HG0683070	0.894975	5.12e-05
HORVU.MOREX.r3.7HG0642560	0.628206	5.12e-05
HORVU.MOREX.r3.3HG0270500	1.08453	5.13e-05
HORVU.MOREX.r3.4HG0409510	4.1055	5.14e-05
HORVU.MOREX.r3.7HG0662210	1.04203	5.17e-05
HORVU.MOREX.r3.2HG0171300	1.25446	5.18e-05
HORVU.MOREX.r3.4HG0409490	4.05978	5.19e-05
HORVU.MOREX.r3.4HG0411180	1.06223	5.21e-05
HORVU.MOREX.r3.7HG0696930	0.946029	5.27e-05
HORVU.MOREX.r3.2HG0117080	1.9885	5.27e-05
HORVU.MOREX.r3.1HG0005640	4.00632	5.28e-05
HORVU.MOREX.r3.1HG0066190	0.62007	5.28e-05
HORVU.MOREX.r3.3HG0313070	1.26032	5.3e-05
HORVU.MOREX.r3.7HG0665380	0.82817	5.32e-05
HORVU.MOREX.r3.5HG0503560	3.25468	5.34e-05
HORVU.MOREX.r3.5HG0527890	0.579108	5.35e-05
HORVU.MOREX.r3.2HG0213820	0.886057	5.4e-05
HORVU.MOREX.r3.4HG0412170	0.705205	5.42e-05
HORVU.MOREX.r3.6HG0558250	1.81083	5.43e-05
HORVU.MOREX.r3.5HG0480600	1.24499	5.43e-05
HORVU.MOREX.r3.2HG0127480	1.18151	5.47e-05
HORVU.MOREX.r3.4HG0380710	1.03866	5.47e-05
HORVU.MOREX.r3.2HG0175560	2.77466	5.48e-05
HORVU.MOREX.r3.2HG0133530	1.7219	5.53e-05
HORVU.MOREX.r3.5HG0512600	4.11015	5.57e-05
HORVU.MOREX.r3.5HG0524420	0.504535	5.59e-05
HORVU.MOREX.r3.2HG0174350	5.71164	5.62e-05
HORVU.MOREX.r3.6HG0586220	0.985873	5.64e-05
HORVU.MOREX.r3.7HG0688280	0.911591	5.69e-05
HORVU.MOREX.r3.2HG0202880	2.70183	5.7e-05
HORVU.MOREX.r3.5HG0430200	1.1312	5.71e-05
HORVU.MOREX.r3.1HG0032570	0.754447	5.74e-05
HORVU.MOREX.r3.2HG0118230	2.58099	5.75e-05
HORVU.MOREX.r3.1HG0010060	0.883611	5.77e-05
HORVU.MOREX.r3.5HG0505990	1.89414	5.78e-05
HORVU.MOREX.r3.7HG0738150	2.11263	5.78e-05
HORVU.MOREX.r3.5HG0509810	2.18217	5.83e-05
HORVU.MOREX.r3.3HG0326240	2.22448	5.84e-05
HORVU.MOREX.r3.6HG0580310	0.891974	5.93e-05
HORVU.MOREX.r3.1HG0072440	1.3552	5.94e-05
HORVU.MOREX.r3.4HG0331410	1.03514	5.98e-05
HORVU.MOREX.r3.7HG0636850	3.10796	6e-05
HORVU.MOREX.r3.4HG0409180	1.16255	6.06e-05
HORVU.MOREX.r3.2HG0156920	1.05745	6.08e-05
HORVU.MOREX.r3.1HG0016450	0.723442	6.1e-05
HORVU.MOREX.r3.1HG0030670	0.833938	6.12e-05
HORVU.MOREX.r3.2HG0138300	0.896515	6.19e-05
HORVU.MOREX.r3.4HG0403360	1.08511	6.21e-05
HORVU.MOREX.r3.7HG0669880	0.829768	6.22e-05
HORVU.MOREX.r3.4HG0404070	0.687702	6.31e-05
HORVU.MOREX.r3.4HG0371810	0.692512	6.36e-05
HORVU.MOREX.r3.7HG0735210	1.67949	6.37e-05
HORVU.MOREX.r3.5HG0430550	4.15977	6.44e-05
HORVU.MOREX.r3.2HG0175440	0.953768	6.44e-05
HORVU.MOREX.r3.3HG0303190	0.686129	6.52e-05
HORVU.MOREX.r3.6HG0599190	0.991613	6.62e-05
HORVU.MOREX.r3.6HG0608990	2.72001	6.65e-05
HORVU.MOREX.r3.2HG0207400	0.501339	6.67e-05
HORVU.MOREX.r3.3HG0329290	0.711321	6.67e-05
HORVU.MOREX.r3.3HG0310930	0.810491	6.68e-05
HORVU.MOREX.r3.4HG0353260	0.772708	6.7e-05
HORVU.MOREX.r3.7HG0673430	2.33999	6.71e-05
HORVU.MOREX.r3.6HG0618820	0.826644	6.71e-05
HORVU.MOREX.r3.2HG0176250	1.58999	6.75e-05
HORVU.MOREX.r3.3HG0280990	0.71295	6.79e-05
HORVU.MOREX.r3.2HG0129740	0.564165	6.86e-05
HORVU.MOREX.r3.5HG0514690	2.85525	6.94e-05
HORVU.MOREX.r3.1HG0041060	0.714298	6.95e-05
HORVU.MOREX.r3.6HG0621950	0.73829	6.96e-05
HORVU.MOREX.r3.5HG0462840	0.836203	6.96e-05
HORVU.MOREX.r3.4HG0419220	3.54888	7.06e-05
HORVU.MOREX.r3.3HG0285710	2.59668	7.09e-05
HORVU.MOREX.r3.3HG0225610	1.53072	7.1e-05
HORVU.MOREX.r3.6HG0625190	1.26214	7.1e-05
HORVU.MOREX.r3.1HG0076400	0.602814	7.11e-05
HORVU.MOREX.r3.4HG0361420	0.525776	7.12e-05
HORVU.MOREX.r3.6HG0613540	0.60297	7.12e-05
HORVU.MOREX.r3.6HG0589240	1.38067	7.17e-05
HORVU.MOREX.r3.2HG0111480	1.49463	7.2e-05
HORVU.MOREX.r3.2HG0115290	1.17503	7.2e-05
HORVU.MOREX.r3.1HG0020190	2.8186	7.21e-05
HORVU.MOREX.r3.3HG0275530	0.870071	7.21e-05
HORVU.MOREX.r3.5HG0494480	0.705837	7.23e-05
HORVU.MOREX.r3.1HG0090960	0.590458	7.25e-05
HORVU.MOREX.r3.6HG0590780	0.607378	7.29e-05
HORVU.MOREX.r3.5HG0470270	0.776156	7.29e-05
HORVU.MOREX.r3.1HG0051870	3.14042	7.3e-05
HORVU.MOREX.r3.5HG0472770	1.2292	7.34e-05
HORVU.MOREX.r3.1HG0087720	1.16804	7.35e-05
HORVU.MOREX.r3.5HG0466770	0.856669	7.39e-05
HORVU.MOREX.r3.2HG0107470	1.04581	7.47e-05
HORVU.MOREX.r3.3HG0292540	1.15112	7.48e-05
HORVU.MOREX.r3.3HG0302170	0.99527	7.48e-05
HORVU.MOREX.r3.2HG0128720	0.932346	7.53e-05
HORVU.MOREX.r3.1HG0024710	0.735308	7.55e-05
HORVU.MOREX.r3.1HG0056760	1.07283	7.57e-05
HORVU.MOREX.r3.5HG0449210	0.678832	7.63e-05
HORVU.MOREX.r3.5HG0425680	0.62955	7.63e-05
HORVU.MOREX.r3.3HG0235480	2.35144	7.63e-05
HORVU.MOREX.r3.3HG0311790	0.941613	7.65e-05
HORVU.MOREX.r3.4HG0388500	0.739218	7.67e-05
HORVU.MOREX.r3.1HG0024210	1.07058	7.67e-05
HORVU.MOREX.r3.3HG0230690	4.08081	7.71e-05
HORVU.MOREX.r3.3HG0242160	0.552073	7.71e-05
HORVU.MOREX.r3.4HG0344050	0.680768	7.71e-05
HORVU.MOREX.r3.3HG0233030	3.41074	7.74e-05
HORVU.MOREX.r3.3HG0240640	1.11194	7.74e-05
HORVU.MOREX.r3.1HG0078890	1.71113	7.77e-05
HORVU.MOREX.r3.2HG0160270	0.575842	7.77e-05
HORVU.MOREX.r3.5HG0430130	2.22871	7.78e-05
HORVU.MOREX.r3.4HG0411630	1.16405	7.87e-05
HORVU.MOREX.r3.2HG0199520	1.66905	7.9e-05
HORVU.MOREX.r3.5HG0520730	0.727259	7.94e-05
HORVU.MOREX.r3.1HG0053350	1.37568	7.96e-05
HORVU.MOREX.r3.5HG0530040	1.29534	8e-05
HORVU.MOREX.r3.3HG0310500	5.69454	8.02e-05
HORVU.MOREX.r3.2HG0180500	0.888547	8.09e-05
HORVU.MOREX.r3.3HG0256960	1.13052	8.09e-05
HORVU.MOREX.r3.5HG0455740	0.603887	8.09e-05
HORVU.MOREX.r3.6HG0603650	1.16613	8.09e-05
HORVU.MOREX.r3.7HG0637320	0.638515	8.2e-05
HORVU.MOREX.r3.2HG0099260	0.622433	8.2e-05
HORVU.MOREX.r3.3HG0320900	4.95873	8.2e-05
HORVU.MOREX.r3.6HG0604860	1.83399	8.2e-05
HORVU.MOREX.r3.2HG0208960	1.65438	8.24e-05
HORVU.MOREX.r3.5HG0447600	0.546096	8.27e-05
HORVU.MOREX.r3.5HG0510650	1.06623	8.32e-05
HORVU.MOREX.r3.1HG0092190	0.740585	8.32e-05
HORVU.MOREX.r3.2HG0194490	0.687108	8.32e-05
HORVU.MOREX.r3.1HG0093870	1.48418	8.44e-05
HORVU.MOREX.r3.3HG0220030	4.88536	8.45e-05
HORVU.MOREX.r3.5HG0532710	1.57552	8.45e-05
HORVU.MOREX.r3.5HG0473320	2.32972	8.49e-05
HORVU.MOREX.r3.3HG0266960	1.05836	8.56e-05
HORVU.MOREX.r3.6HG0606930	1.13008	8.68e-05
HORVU.MOREX.r3.6HG0630550	1.0726	8.7e-05
HORVU.MOREX.r3.3HG0250320	0.652232	8.75e-05
HORVU.MOREX.r3.2HG0106540	1.06921	8.86e-05
HORVU.MOREX.r3.2HG0201420	1.35865	8.87e-05
HORVU.MOREX.r3.7HG0747480	2.30462	8.9e-05
HORVU.MOREX.r3.2HG0116310	1.43979	8.9e-05
HORVU.MOREX.r3.1HG0086010	1.39754	8.91e-05
HORVU.MOREX.r3.5HG0531050	1.03264	9.02e-05
HORVU.MOREX.r3.3HG0287580	2.22437	9.03e-05
HORVU.MOREX.r3.1HG0059290	2.16177	9.09e-05
HORVU.MOREX.r3.4HG0406650	2.96013	9.11e-05
HORVU.MOREX.r3.6HG0618720	3.56207	9.11e-05
HORVU.MOREX.r3.1HG0063210	2.70868	9.15e-05
HORVU.MOREX.r3.5HG0521040	0.501405	9.15e-05
HORVU.MOREX.r3.4HG0367710	1.95333	9.23e-05
HORVU.MOREX.r3.6HG0578950	0.847065	9.24e-05
HORVU.MOREX.r3.1HG0047200	0.757306	9.28e-05
HORVU.MOREX.r3.2HG0170580	0.742197	9.33e-05
HORVU.MOREX.r3.7HG0674500	1.22169	9.34e-05
HORVU.MOREX.r3.3HG0272100	1.09639	9.37e-05
HORVU.MOREX.r3.4HG0333410	5.35554	9.56e-05
HORVU.MOREX.r3.2HG0200690	3.34134	9.6e-05
HORVU.MOREX.r3.3HG0237110	0.719105	9.6e-05
HORVU.MOREX.r3.3HG0292280	0.665892	9.6e-05
HORVU.MOREX.r3.3HG0303760	0.523274	9.6e-05
HORVU.MOREX.r3.5HG0488930	1.16624	9.63e-05
HORVU.MOREX.r3.6HG0632520	3.51074	9.65e-05
HORVU.MOREX.r3.2HG0159700	0.744274	9.78e-05
HORVU.MOREX.r3.1HG0029360	2.21601	9.8e-05
HORVU.MOREX.r3.5HG0486220	0.630927	9.81e-05
HORVU.MOREX.r3.1HG0034850	1.53038	9.82e-05
HORVU.MOREX.r3.4HG0377280	0.912705	9.92e-05
HORVU.MOREX.r3.5HG0455760	1.03669	9.92e-05
HORVU.MOREX.r3.1HG0018270	0.750142	9.93e-05
HORVU.MOREX.r3.5HG0481920	1.51642	9.93e-05
HORVU.MOREX.r3.5HG0477210	1.01586	9.97e-05
HORVU.MOREX.r3.1HG0083970	1.31904	0.0001001
HORVU.MOREX.r3.1HG0019970	2.85778	0.0001011
HORVU.MOREX.r3.6HG0606210	1.18909	0.0001014
HORVU.MOREX.r3.4HG0339930	0.961891	0.0001018
HORVU.MOREX.r3.7HG0636000	1.34784	0.0001023
HORVU.MOREX.r3.2HG0111720	0.817903	0.0001027
HORVU.MOREX.r3.1HG0055820	1.16856	0.0001031
HORVU.MOREX.r3.1HG0067500	0.503825	0.0001055
HORVU.MOREX.r3.3HG0294430	2.55864	0.0001068
HORVU.MOREX.r3.1HG0024050	1.72398	0.0001073
HORVU.MOREX.r3.3HG0225180	3.31904	0.0001079
HORVU.MOREX.r3.5HG0481720	1.06169	0.0001081
HORVU.MOREX.r3.7HG0714530	2.60348	0.0001092
HORVU.MOREX.r3.2HG0140720	2.26565	0.0001094
HORVU.MOREX.r3.2HG0096760	1.9299	0.0001098
HORVU.MOREX.r3.6HG0599470	1.1711	0.0001104
HORVU.MOREX.r3.2HG0171170	1.41171	0.0001111
HORVU.MOREX.r3.3HG0306700	1.73004	0.0001113
HORVU.MOREX.r3.4HG0407540	0.670871	0.0001114
HORVU.MOREX.r3.2HG0211850	5.00985	0.0001118
HORVU.MOREX.r3.3HG0229650	0.828199	0.0001119
HORVU.MOREX.r3.3HG0232420	0.726886	0.000112
HORVU.MOREX.r3.6HG0600160	2.03962	0.000112
HORVU.MOREX.r3.4HG0415770	1.06825	0.0001123
HORVU.MOREX.r3.2HG0188490	2.37993	0.0001125
HORVU.MOREX.r3.5HG0522360	0.822039	0.0001133
HORVU.MOREX.r3.6HG0551600	1.19672	0.0001138
HORVU.MOREX.r3.2HG0133440	1.02968	0.0001141
HORVU.MOREX.r3.5HG0534180	0.864977	0.0001141
HORVU.MOREX.r3.2HG0103190	1.40775	0.0001142
HORVU.MOREX.r3.6HG0564520	0.991305	0.0001143
HORVU.MOREX.r3.7HG0746660	1.37524	0.0001144
HORVU.MOREX.r3.4HG0406770	1.07701	0.0001145
HORVU.MOREX.r3.5HG0518000	2.92033	0.0001158
HORVU.MOREX.r3.5HG0473840	0.744302	0.000116
HORVU.MOREX.r3.5HG0536500	1.13581	0.0001166
HORVU.MOREX.r3.7HG0673090	3.60526	0.0001168
HORVU.MOREX.r3.2HG0199060	0.677128	0.0001179
HORVU.MOREX.r3.5HG0478950	1.61779	0.0001179
HORVU.MOREX.r3.7HG0658050	0.707079	0.0001187
HORVU.MOREX.r3.1HG0024500	0.994457	0.000119
HORVU.MOREX.r3.UnG0753190	3.80945	0.0001192
HORVU.MOREX.r3.7HG0676010	0.795369	0.0001192
HORVU.MOREX.r3.4HG0352760	0.889934	0.0001195
HORVU.MOREX.r3.1HG0054150	1.19278	0.0001206
HORVU.MOREX.r3.2HG0191440	3.12617	0.0001217
HORVU.MOREX.r3.7HG0669230	2.64977	0.0001217
HORVU.MOREX.r3.6HG0564580	1.09115	0.0001221
HORVU.MOREX.r3.5HG0520390	0.621205	0.0001224
HORVU.MOREX.r3.3HG0307240	1.31284	0.0001224
HORVU.MOREX.r3.6HG0598950	0.765239	0.0001225
HORVU.MOREX.r3.1HG0093920	3.04411	0.0001226
HORVU.MOREX.r3.3HG0331030	0.703139	0.0001226
HORVU.MOREX.r3.6HG0612130	1.06097	0.0001226
HORVU.MOREX.r3.5HG0443490	1.06701	0.0001233
HORVU.MOREX.r3.3HG0255820	0.945102	0.000125
HORVU.MOREX.r3.7HG0673000	1.67369	0.0001258
HORVU.MOREX.r3.7HG0702410	1.45346	0.0001267
HORVU.MOREX.r3.7HG0673500	2.03957	0.0001274
HORVU.MOREX.r3.2HG0165290	0.568987	0.0001276
HORVU.MOREX.r3.5HG0454880	0.777367	0.0001277
HORVU.MOREX.r3.6HG0575530	1.20022	0.0001286
HORVU.MOREX.r3.1HG0038620	1.60763	0.0001287
HORVU.MOREX.r3.7HG0736870	0.521763	0.0001293
HORVU.MOREX.r3.7HG0685480	2.05805	0.0001297
HORVU.MOREX.r3.2HG0183990	5.50122	0.0001298
HORVU.MOREX.r3.6HG0617830	0.72926	0.0001303
HORVU.MOREX.r3.2HG0188300	0.900609	0.000132
HORVU.MOREX.r3.1HG0094190	1.19475	0.0001321
HORVU.MOREX.r3.5HG0459930	0.518164	0.000133
HORVU.MOREX.r3.5HG0486200	1.17358	0.000133
HORVU.MOREX.r3.6HG0539460	0.58921	0.000133
HORVU.MOREX.r3.3HG0273010	1.1497	0.0001336
HORVU.MOREX.r3.5HG0488010	0.681153	0.0001357
HORVU.MOREX.r3.5HG0530780	0.554795	0.0001357
HORVU.MOREX.r3.3HG0241380	2.06482	0.000137
HORVU.MOREX.r3.7HG0705190	0.593661	0.0001374
HORVU.MOREX.r3.4HG0385970	0.633127	0.000138
HORVU.MOREX.r3.5HG0424470	1.523	0.0001385
HORVU.MOREX.r3.6HG0624190	0.657101	0.0001389
HORVU.MOREX.r3.1HG0005750	0.635543	0.0001413
HORVU.MOREX.r3.4HG0375670	0.972701	0.0001414
HORVU.MOREX.r3.6HG0630040	1.13325	0.0001414
HORVU.MOREX.r3.3HG0326310	5.50346	0.0001423
HORVU.MOREX.r3.1HG0067090	3.76549	0.0001423
HORVU.MOREX.r3.5HG0484700	0.819943	0.0001429
HORVU.MOREX.r3.4HG0393690	2.777	0.0001429
HORVU.MOREX.r3.6HG0543140	1.36415	0.0001429
HORVU.MOREX.r3.6HG0597640	0.598767	0.0001441
HORVU.MOREX.r3.1HG0055840	0.540054	0.0001448
HORVU.MOREX.r3.3HG0281100	0.582443	0.0001455
HORVU.MOREX.r3.6HG0549040	0.570759	0.000147
HORVU.MOREX.r3.2HG0096980	3.0809	0.0001479
HORVU.MOREX.r3.1HG0032760	0.791245	0.0001482
HORVU.MOREX.r3.6HG0630260	0.530912	0.0001487
HORVU.MOREX.r3.7HG0733200	0.639603	0.000149
HORVU.MOREX.r3.4HG0396690	1.40922	0.00015
HORVU.MOREX.r3.3HG0298120	0.868249	0.0001507
HORVU.MOREX.r3.7HG0735950	0.781267	0.0001507
HORVU.MOREX.r3.2HG0128300	1.12827	0.0001515
HORVU.MOREX.r3.2HG0140060	0.766205	0.000152
HORVU.MOREX.r3.7HG0714570	2.21769	0.0001528
HORVU.MOREX.r3.5HG0495790	1.28866	0.0001544
HORVU.MOREX.r3.2HG0217500	0.914971	0.0001547
HORVU.MOREX.r3.3HG0264580	0.901875	0.0001554
HORVU.MOREX.r3.2HG0213700	3.55077	0.0001555
HORVU.MOREX.r3.7HG0666750	0.738918	0.0001555
HORVU.MOREX.r3.2HG0153650	3.9279	0.0001574
HORVU.MOREX.r3.1HG0073250	0.872526	0.0001583
HORVU.MOREX.r3.2HG0139260	0.54363	0.0001584
HORVU.MOREX.r3.2HG0161130	0.792577	0.0001588
HORVU.MOREX.r3.3HG0302100	0.793234	0.000159
HORVU.MOREX.r3.7HG0639360	0.521375	0.0001596
HORVU.MOREX.r3.6HG0605480	0.743638	0.0001599
HORVU.MOREX.r3.2HG0182380	0.980335	0.00016
HORVU.MOREX.r3.2HG0192720	0.611345	0.0001606
HORVU.MOREX.r3.5HG0479660	0.882487	0.0001609
HORVU.MOREX.r3.5HG0509210	1.38931	0.0001614
HORVU.MOREX.r3.3HG0281780	2.48724	0.0001621
HORVU.MOREX.r3.5HG0510630	4.73154	0.0001625
HORVU.MOREX.r3.5HG0509410	1.19455	0.0001633
HORVU.MOREX.r3.5HG0535950	3.22517	0.0001642
HORVU.MOREX.r3.6HG0593330	0.752378	0.0001659
HORVU.MOREX.r3.6HG0612690	1.15134	0.000166
HORVU.MOREX.r3.2HG0215660	2.27005	0.0001661
HORVU.MOREX.r3.4HG0392970	1.1466	0.0001672
HORVU.MOREX.r3.4HG0393620	0.84288	0.0001672
HORVU.MOREX.r3.6HG0568400	0.865092	0.000169
HORVU.MOREX.r3.1HG0081080	0.837603	0.0001691
HORVU.MOREX.r3.1HG0069820	0.67589	0.0001695
HORVU.MOREX.r3.6HG0564480	1.23206	0.0001703
HORVU.MOREX.r3.6HG0550470	0.808087	0.0001703
HORVU.MOREX.r3.1HG0075620	0.777598	0.0001712
HORVU.MOREX.r3.7HG0726790	0.658646	0.0001716
HORVU.MOREX.r3.7HG0737960	2.19243	0.0001716
HORVU.MOREX.r3.3HG0266920	0.764769	0.000173
HORVU.MOREX.r3.4HG0403110	1.32743	0.0001733
HORVU.MOREX.r3.7HG0711580	0.702738	0.0001747
HORVU.MOREX.r3.1HG0078630	1.01823	0.0001761
HORVU.MOREX.r3.5HG0508180	0.761546	0.0001785
HORVU.MOREX.r3.7HG0750170	1.41835	0.0001791
HORVU.MOREX.r3.5HG0439620	0.615491	0.0001805
HORVU.MOREX.r3.1HG0080850	0.728694	0.0001809
HORVU.MOREX.r3.2HG0214510	1.49081	0.0001833
HORVU.MOREX.r3.6HG0632370	0.716382	0.000184
HORVU.MOREX.r3.2HG0105120	0.769904	0.000184
HORVU.MOREX.r3.5HG0511890	0.649299	0.000184
HORVU.MOREX.r3.5HG0477610	0.788898	0.0001841
HORVU.MOREX.r3.7HG0634830	4.32538	0.0001856
HORVU.MOREX.r3.1HG0064070	0.648677	0.0001865
HORVU.MOREX.r3.4HG0411190	0.756712	0.0001868
HORVU.MOREX.r3.2HG0199720	5.75238	0.0001869
HORVU.MOREX.r3.5HG0523050	2.61826	0.0001884
HORVU.MOREX.r3.7HG0702190	1.06474	0.0001885
HORVU.MOREX.r3.1HG0065900	0.503019	0.0001891
HORVU.MOREX.r3.4HG0340600	0.803312	0.0001899
HORVU.MOREX.r3.6HG0611400	2.06599	0.0001908
HORVU.MOREX.r3.4HG0389460	0.951134	0.0001918
HORVU.MOREX.r3.6HG0542480	2.18178	0.000192
HORVU.MOREX.r3.4HG0393930	0.781908	0.0001937
HORVU.MOREX.r3.1HG0088600	0.609192	0.0001942
HORVU.MOREX.r3.7HG0693590	0.654758	0.0001946
HORVU.MOREX.r3.2HG0168090	1.28836	0.0001962
HORVU.MOREX.r3.7HG0642850	1.80813	0.0001962
HORVU.MOREX.r3.7HG0668880	2.36941	0.0001962
HORVU.MOREX.r3.1HG0066210	1.1588	0.0001966
HORVU.MOREX.r3.2HG0108940	2.41825	0.0001971
HORVU.MOREX.r3.5HG0460900	1.11008	0.0001981
HORVU.MOREX.r3.3HG0303600	0.87758	0.0001982
HORVU.MOREX.r3.3HG0303540	0.841698	0.0001986
HORVU.MOREX.r3.6HG0546340	2.01654	0.0001996
HORVU.MOREX.r3.6HG0545530	6.2606	0.0002022
HORVU.MOREX.r3.5HG0455100	0.743669	0.0002028
HORVU.MOREX.r3.4HG0334390	1.01179	0.0002031
HORVU.MOREX.r3.7HG0707140	1.15138	0.0002033
HORVU.MOREX.r3.5HG0463410	1.01372	0.0002036
HORVU.MOREX.r3.7HG0713020	0.937682	0.0002036
HORVU.MOREX.r3.4HG0396130	3.42221	0.0002048
HORVU.MOREX.r3.6HG0626740	2.37474	0.0002073
HORVU.MOREX.r3.4HG0366000	0.703679	0.0002079
HORVU.MOREX.r3.6HG0622040	0.884647	0.0002079
HORVU.MOREX.r3.6HG0555500	1.37971	0.0002098
HORVU.MOREX.r3.2HG0159130	1.42144	0.0002102
HORVU.MOREX.r3.4HG0384110	0.866793	0.0002167
HORVU.MOREX.r3.2HG0124910	0.758451	0.0002169
HORVU.MOREX.r3.7HG0702510	1.24417	0.0002175
HORVU.MOREX.r3.5HG0527690	2.2061	0.0002185
HORVU.MOREX.r3.5HG0519810	1.01743	0.0002186
HORVU.MOREX.r3.3HG0298260	0.94926	0.000219
HORVU.MOREX.r3.6HG0619650	0.646402	0.0002234
HORVU.MOREX.r3.3HG0285830	1.75715	0.0002251
HORVU.MOREX.r3.6HG0559000	0.877535	0.0002264
HORVU.MOREX.r3.6HG0613430	0.848013	0.0002279
HORVU.MOREX.r3.2HG0181870	0.682292	0.0002284
HORVU.MOREX.r3.6HG0574360	1.43315	0.0002287
HORVU.MOREX.r3.2HG0174340	3.89445	0.0002319
HORVU.MOREX.r3.7HG0742900	1.57039	0.000232
HORVU.MOREX.r3.1HG0084770	0.825936	0.0002345
HORVU.MOREX.r3.7HG0714140	1.47227	0.0002345
HORVU.MOREX.r3.6HG0574310	1.23293	0.0002376
HORVU.MOREX.r3.2HG0121800	1.11984	0.000238
HORVU.MOREX.r3.7HG0703490	2.18034	0.0002382
HORVU.MOREX.r3.3HG0281270	2.70385	0.0002401
HORVU.MOREX.r3.7HG0654260	2.74953	0.0002406
HORVU.MOREX.r3.3HG0225870	0.557915	0.0002413
HORVU.MOREX.r3.6HG0631770	0.636297	0.0002415
HORVU.MOREX.r3.7HG0724570	0.554981	0.0002419
HORVU.MOREX.r3.5HG0524510	5.98213	0.0002421
HORVU.MOREX.r3.4HG0358620	5.02924	0.0002431
HORVU.MOREX.r3.4HG0334890	0.539442	0.0002452
HORVU.MOREX.r3.4HG0380330	1.08672	0.0002459
HORVU.MOREX.r3.2HG0175730	0.999902	0.0002464
HORVU.MOREX.r3.1HG0048120	2.62152	0.0002487
HORVU.MOREX.r3.1HG0094830	1.88054	0.0002512
HORVU.MOREX.r3.UnG0753140	1.59188	0.0002512
HORVU.MOREX.r3.5HG0509950	0.523312	0.0002517
HORVU.MOREX.r3.3HG0243180	0.791281	0.0002526
HORVU.MOREX.r3.5HG0420070	4.44549	0.0002567
HORVU.MOREX.r3.2HG0168390	1.10297	0.0002587
HORVU.MOREX.r3.4HG0333770	0.632542	0.0002597
HORVU.MOREX.r3.3HG0319460	1.2793	0.0002597
HORVU.MOREX.r3.2HG0139070	2.01486	0.0002597
HORVU.MOREX.r3.2HG0160240	2.18379	0.0002604
HORVU.MOREX.r3.7HG0720990	3.5964	0.0002612
HORVU.MOREX.r3.2HG0136510	1.52019	0.0002619
HORVU.MOREX.r3.6HG0558300	0.684655	0.0002623
HORVU.MOREX.r3.6HG0542490	4.33058	0.0002626
HORVU.MOREX.r3.2HG0134870	0.541876	0.0002628
HORVU.MOREX.r3.4HG0341120	3.1115	0.0002642
HORVU.MOREX.r3.1HG0072570	0.70159	0.0002653
HORVU.MOREX.r3.1HG0002500	2.08504	0.0002658
HORVU.MOREX.r3.5HG0433130	2.08883	0.0002704
HORVU.MOREX.r3.5HG0496170	1.83658	0.0002718
HORVU.MOREX.r3.3HG0320710	0.685007	0.0002738
HORVU.MOREX.r3.1HG0035400	0.512281	0.0002743
HORVU.MOREX.r3.5HG0499000	4.92947	0.0002749
HORVU.MOREX.r3.5HG0521630	1.32965	0.0002762
HORVU.MOREX.r3.7HG0691210	0.626772	0.0002764
HORVU.MOREX.r3.6HG0630590	0.867445	0.0002773
HORVU.MOREX.r3.1HG0079920	1.30534	0.0002773
HORVU.MOREX.r3.2HG0208110	2.24739	0.0002773
HORVU.MOREX.r3.6HG0571380	0.524351	0.0002773
HORVU.MOREX.r3.2HG0171220	1.31098	0.0002776
HORVU.MOREX.r3.1HG0078260	0.616223	0.0002778
HORVU.MOREX.r3.1HG0047080	0.605196	0.0002784
HORVU.MOREX.r3.2HG0119190	0.607478	0.0002804
HORVU.MOREX.r3.6HG0599070	0.668371	0.0002808
HORVU.MOREX.r3.7HG0735480	2.09397	0.0002814
HORVU.MOREX.r3.5HG0467870	1.55644	0.0002841
HORVU.MOREX.r3.4HG0339390	0.965645	0.0002852
HORVU.MOREX.r3.7HG0701930	0.75551	0.0002852
HORVU.MOREX.r3.1HG0019330	0.634812	0.0002862
HORVU.MOREX.r3.7HG0742070	0.679775	0.0002862
HORVU.MOREX.r3.3HG0256290	1.25078	0.0002864
HORVU.MOREX.r3.4HG0331320	0.600745	0.0002875
HORVU.MOREX.r3.2HG0115460	0.714174	0.0002878
HORVU.MOREX.r3.2HG0138720	0.834668	0.0002887
HORVU.MOREX.r3.7HG0749790	2.18749	0.0002897
HORVU.MOREX.r3.2HG0197960	3.16083	0.00029
HORVU.MOREX.r3.3HG0252170	1.42819	0.000293
HORVU.MOREX.r3.7HG0743280	2.25135	0.0002932
HORVU.MOREX.r3.6HG0613030	0.603753	0.000295
HORVU.MOREX.r3.5HG0454780	0.802806	0.0002955
HORVU.MOREX.r3.5HG0530290	1.36515	0.0002991
HORVU.MOREX.r3.6HG0591340	0.878448	0.0003016
HORVU.MOREX.r3.4HG0341110	2.66056	0.0003019
HORVU.MOREX.r3.4HG0377590	1.51636	0.000303
HORVU.MOREX.r3.5HG0494790	0.849941	0.0003035
HORVU.MOREX.r3.3HG0322390	1.91262	0.0003041
HORVU.MOREX.r3.2HG0199530	1.65609	0.0003042
HORVU.MOREX.r3.2HG0177740	0.605369	0.0003049
HORVU.MOREX.r3.7HG0710360	0.534391	0.000307
HORVU.MOREX.r3.2HG0200630	1.27106	0.0003077
HORVU.MOREX.r3.5HG0491520	4.84317	0.0003102
HORVU.MOREX.r3.6HG0628070	0.748547	0.0003102
HORVU.MOREX.r3.5HG0420150	0.719895	0.0003124
HORVU.MOREX.r3.7HG0689920	0.665645	0.0003129
HORVU.MOREX.r3.2HG0187840	2.61859	0.0003145
HORVU.MOREX.r3.7HG0750970	0.853042	0.0003159
HORVU.MOREX.r3.5HG0527180	0.907931	0.000318
HORVU.MOREX.r3.3HG0300990	0.592373	0.0003185
HORVU.MOREX.r3.7HG0728630	2.12003	0.0003225
HORVU.MOREX.r3.6HG0564570	1.17886	0.0003232
HORVU.MOREX.r3.1HG0032710	0.561038	0.0003234
HORVU.MOREX.r3.7HG0718080	1.42929	0.000325
HORVU.MOREX.r3.5HG0511790	1.82819	0.0003284
HORVU.MOREX.r3.3HG0225340	0.698188	0.000329
HORVU.MOREX.r3.6HG0596310	0.836731	0.0003293
HORVU.MOREX.r3.3HG0225400	1.24658	0.0003304
HORVU.MOREX.r3.3HG0309300	3.39135	0.0003322
HORVU.MOREX.r3.4HG0415230	1.00581	0.0003322
HORVU.MOREX.r3.3HG0218430	0.955614	0.0003336
HORVU.MOREX.r3.7HG0745050	0.711993	0.0003341
HORVU.MOREX.r3.7HG0640720	5.35755	0.0003344
HORVU.MOREX.r3.1HG0058720	1.36506	0.0003365
HORVU.MOREX.r3.7HG0663020	0.552197	0.000339
HORVU.MOREX.r3.3HG0274050	2.27642	0.000339
HORVU.MOREX.r3.6HG0597780	2.2613	0.0003427
HORVU.MOREX.r3.2HG0147980	0.688546	0.0003474
HORVU.MOREX.r3.1HG0015720	1.05835	0.0003479
HORVU.MOREX.r3.4HG0337200	1.1194	0.0003483
HORVU.MOREX.r3.5HG0511610	0.573837	0.0003483
HORVU.MOREX.r3.5HG0518980	0.500392	0.0003486
HORVU.MOREX.r3.7HG0713000	0.69382	0.000351
HORVU.MOREX.r3.2HG0105650	1.31637	0.0003511
HORVU.MOREX.r3.3HG0326880	3.9086	0.000354
HORVU.MOREX.r3.7HG0718150	0.755428	0.0003544
HORVU.MOREX.r3.7HG0711410	1.015	0.0003545
HORVU.MOREX.r3.7HG0704900	0.835961	0.0003547
HORVU.MOREX.r3.7HG0684690	1.14082	0.0003548
HORVU.MOREX.r3.3HG0246420	0.821631	0.0003577
HORVU.MOREX.r3.3HG0284110	1.56163	0.0003585
HORVU.MOREX.r3.5HG0508190	0.852111	0.0003585
HORVU.MOREX.r3.6HG0584740	0.590578	0.0003596
HORVU.MOREX.r3.4HG0411620	0.804316	0.0003612
HORVU.MOREX.r3.2HG0160160	1.15101	0.0003652
HORVU.MOREX.r3.2HG0191100	0.599723	0.0003668
HORVU.MOREX.r3.6HG0543350	1.86222	0.0003677
HORVU.MOREX.r3.3HG0247430	1.50934	0.0003701
HORVU.MOREX.r3.6HG0575410	0.535953	0.0003709
HORVU.MOREX.r3.5HG0430620	4.21507	0.0003713
HORVU.MOREX.r3.1HG0005790	1.12176	0.0003743
HORVU.MOREX.r3.3HG0258150	0.750082	0.0003779
HORVU.MOREX.r3.4HG0393750	0.893753	0.0003779
HORVU.MOREX.r3.7HG0707770	3.11263	0.0003815
HORVU.MOREX.r3.1HG0052110	0.588138	0.000383
HORVU.MOREX.r3.5HG0484510	0.815867	0.000383
HORVU.MOREX.r3.6HG0574880	0.59312	0.0003833
HORVU.MOREX.r3.1HG0086450	1.33744	0.0003835
HORVU.MOREX.r3.2HG0170600	0.707746	0.0003854
HORVU.MOREX.r3.1HG0032910	1.27641	0.0003857
HORVU.MOREX.r3.6HG0596960	0.88688	0.000387
HORVU.MOREX.r3.4HG0400880	1.21016	0.0003885
HORVU.MOREX.r3.7HG0643180	0.715215	0.0003891
HORVU.MOREX.r3.6HG0551510	0.637401	0.0003899
HORVU.MOREX.r3.2HG0126460	1.59131	0.0003915
HORVU.MOREX.r3.1HG0069130	4.08641	0.0003917
HORVU.MOREX.r3.1HG0080220	0.577346	0.0003944
HORVU.MOREX.r3.3HG0226370	0.521838	0.0003944
HORVU.MOREX.r3.3HG0283700	1.92096	0.0003952
HORVU.MOREX.r3.1HG0026240	1.4766	0.0003961
HORVU.MOREX.r3.3HG0307970	1.44791	0.0003969
HORVU.MOREX.r3.4HG0331920	4.68556	0.0003972
HORVU.MOREX.r3.4HG0414480	0.951276	0.0003972
HORVU.MOREX.r3.2HG0215650	2.9922	0.0003973
HORVU.MOREX.r3.5HG0471130	1.28186	0.0004017
HORVU.MOREX.r3.7HG0738140	0.796854	0.0004037
HORVU.MOREX.r3.2HG0188190	1.50145	0.0004044
HORVU.MOREX.r3.7HG0722150	0.954951	0.0004072
HORVU.MOREX.r3.3HG0269760	0.798711	0.0004094
HORVU.MOREX.r3.3HG0294740	1.50256	0.0004109
HORVU.MOREX.r3.7HG0745860	5.67697	0.0004114
HORVU.MOREX.r3.1HG0044090	0.604442	0.0004115
HORVU.MOREX.r3.3HG0287730	0.966775	0.000413
HORVU.MOREX.r3.4HG0370520	0.921284	0.000413
HORVU.MOREX.r3.3HG0225310	2.61783	0.0004142
HORVU.MOREX.r3.3HG0302620	2.00064	0.0004178
HORVU.MOREX.r3.2HG0211680	0.666002	0.000418
HORVU.MOREX.r3.3HG0303520	0.816603	0.000419
HORVU.MOREX.r3.3HG0236240	1.77258	0.0004198
HORVU.MOREX.r3.2HG0116820	1.47547	0.0004204
HORVU.MOREX.r3.3HG0286300	1.05096	0.0004256
HORVU.MOREX.r3.2HG0213430	2.07625	0.0004279
HORVU.MOREX.r3.3HG0288940	0.695859	0.0004286
HORVU.MOREX.r3.7HG0683780	0.862936	0.0004291
HORVU.MOREX.r3.6HG0605120	1.9196	0.0004292
HORVU.MOREX.r3.1HG0092830	4.65694	0.0004297
HORVU.MOREX.r3.4HG0346810	2.09917	0.0004307
HORVU.MOREX.r3.2HG0208670	1.55067	0.0004321
HORVU.MOREX.r3.5HG0421580	2.23883	0.0004321
HORVU.MOREX.r3.3HG0254420	0.930109	0.0004325
HORVU.MOREX.r3.4HG0377020	1.12733	0.000438
HORVU.MOREX.r3.2HG0097280	0.777616	0.0004409
HORVU.MOREX.r3.1HG0041630	0.912121	0.0004409
HORVU.MOREX.r3.2HG0111820	1.59648	0.0004416
HORVU.MOREX.r3.6HG0607360	0.901443	0.0004424
HORVU.MOREX.r3.6HG0550450	2.08942	0.0004424
HORVU.MOREX.r3.6HG0567430	6.16153	0.0004485
HORVU.MOREX.r3.5HG0443110	0.690291	0.0004488
HORVU.MOREX.r3.5HG0516730	0.572164	0.0004488
HORVU.MOREX.r3.2HG0136120	0.859218	0.0004524
HORVU.MOREX.r3.6HG0600060	1.00204	0.0004532
HORVU.MOREX.r3.5HG0515330	0.850519	0.0004535
HORVU.MOREX.r3.6HG0542390	4.47289	0.0004579
HORVU.MOREX.r3.6HG0610650	3.92774	0.0004592
HORVU.MOREX.r3.3HG0325750	0.623989	0.0004622
HORVU.MOREX.r3.1HG0069940	0.620284	0.0004637
HORVU.MOREX.r3.7HG0695870	0.870102	0.0004637
HORVU.MOREX.r3.6HG0592610	0.914394	0.0004643
HORVU.MOREX.r3.2HG0146330	0.665663	0.0004647
HORVU.MOREX.r3.1HG0020850	3.41351	0.0004711
HORVU.MOREX.r3.3HG0329380	0.85978	0.0004745
HORVU.MOREX.r3.2HG0125550	0.78777	0.0004753
HORVU.MOREX.r3.5HG0466320	0.617092	0.0004768
HORVU.MOREX.r3.2HG0210040	0.738216	0.0004798
HORVU.MOREX.r3.4HG0332960	0.591842	0.0004806
HORVU.MOREX.r3.5HG0429420	0.784097	0.0004819
HORVU.MOREX.r3.1HG0052700	1.12236	0.0004826
HORVU.MOREX.r3.3HG0302410	0.666404	0.0004842
HORVU.MOREX.r3.1HG0082740	4.53651	0.0004847
HORVU.MOREX.r3.5HG0517120	0.69814	0.0004944
HORVU.MOREX.r3.5HG0482090	1.40382	0.0004959
HORVU.MOREX.r3.3HG0270810	0.735062	0.0004983
HORVU.MOREX.r3.3HG0331080	1.21872	0.0004983
HORVU.MOREX.r3.3HG0245480	0.65068	0.0004998
HORVU.MOREX.r3.6HG0627960	0.546569	0.0004998
HORVU.MOREX.r3.3HG0224260	0.6841	0.0005013
HORVU.MOREX.r3.3HG0301930	0.786106	0.0005045
HORVU.MOREX.r3.7HG0748390	0.821041	0.000506
HORVU.MOREX.r3.5HG0431990	0.581818	0.0005064
HORVU.MOREX.r3.2HG0122620	3.03513	0.0005082
HORVU.MOREX.r3.4HG0333530	1.66967	0.0005086
HORVU.MOREX.r3.2HG0169090	1.20981	0.0005087
HORVU.MOREX.r3.7HG0710460	0.941656	0.0005093
HORVU.MOREX.r3.5HG0447610	0.941532	0.0005113
HORVU.MOREX.r3.6HG0630200	0.607776	0.0005125
HORVU.MOREX.r3.4HG0413270	0.863765	0.0005181
HORVU.MOREX.r3.5HG0492640	5.14664	0.0005181
HORVU.MOREX.r3.5HG0468600	0.626824	0.0005232
HORVU.MOREX.r3.4HG0382660	1.1664	0.0005294
HORVU.MOREX.r3.5HG0538190	0.741861	0.0005307
HORVU.MOREX.r3.4HG0383880	0.697648	0.0005308
HORVU.MOREX.r3.5HG0465610	1.73147	0.0005308
HORVU.MOREX.r3.7HG0657240	1.94515	0.0005308
HORVU.MOREX.r3.2HG0100320	0.757852	0.0005329
HORVU.MOREX.r3.2HG0142760	0.9379	0.000533
HORVU.MOREX.r3.7HG0740830	0.734864	0.0005338
HORVU.MOREX.r3.4HG0418810	4.24636	0.0005412
HORVU.MOREX.r3.1HG0051890	1.87782	0.0005413
HORVU.MOREX.r3.7HG0733600	0.751912	0.0005413
HORVU.MOREX.r3.2HG0201840	1.651	0.0005414
HORVU.MOREX.r3.4HG0380400	0.538453	0.0005466
HORVU.MOREX.r3.2HG0138210	0.806501	0.000548
HORVU.MOREX.r3.6HG0604320	0.602595	0.0005564
HORVU.MOREX.r3.3HG0295520	0.505932	0.000557
HORVU.MOREX.r3.3HG0310480	3.3099	0.000559
HORVU.MOREX.r3.2HG0112170	0.538201	0.0005626
HORVU.MOREX.r3.1HG0072560	0.754295	0.0005634
HORVU.MOREX.r3.3HG0246590	1.11353	0.0005642
HORVU.MOREX.r3.2HG0172050	0.554333	0.0005662
HORVU.MOREX.r3.2HG0154790	1.5112	0.0005676
HORVU.MOREX.r3.1HG0089440	0.590637	0.0005697
HORVU.MOREX.r3.3HG0288930	0.623357	0.0005698
HORVU.MOREX.r3.5HG0458220	1.13887	0.0005698
HORVU.MOREX.r3.3HG0291690	1.10619	0.0005718
HORVU.MOREX.r3.6HG0565450	2.14518	0.0005722
HORVU.MOREX.r3.6HG0570940	0.666271	0.0005722
HORVU.MOREX.r3.3HG0317300	1.16438	0.0005723
HORVU.MOREX.r3.3HG0322210	5.28424	0.0005723
HORVU.MOREX.r3.1HG0086920	0.525926	0.0005728
HORVU.MOREX.r3.6HG0571950	0.902288	0.0005739
HORVU.MOREX.r3.4HG0332650	1.10973	0.0005743
HORVU.MOREX.r3.3HG0330940	1.3912	0.0005749
HORVU.MOREX.r3.7HG0639230	3.21545	0.000576
HORVU.MOREX.r3.3HG0318900	5.31844	0.0005819
HORVU.MOREX.r3.1HG0080400	0.718997	0.0005832
HORVU.MOREX.r3.5HG0426340	1.51959	0.0005851
HORVU.MOREX.r3.5HG0526110	3.00738	0.0005858
HORVU.MOREX.r3.3HG0314000	1.37742	0.0005858
[truncated: 1,458 more rows]

## Sheet: mut_cold_vs_wt_cold_DOWN
gene_ID	logFC	padj
HORVU.MOREX.r3.4HG0418330	-10.29	0
HORVU.MOREX.r3.7HG0689300	-7.75017	0
HORVU.MOREX.r3.7HG0738820	-3.4209	0
HORVU.MOREX.r3.6HG0547640	-3.20074	0
HORVU.MOREX.r3.7HG0706490	-3.81446	0
HORVU.MOREX.r3.6HG0547660	-2.34413	0
HORVU.MOREX.r3.3HG0228400	-11.5471	0
HORVU.MOREX.r3.6HG0547410	-2.29658	0
HORVU.MOREX.r3.6HG0596580	-1.73404	0
HORVU.MOREX.r3.7HG0707700	-2.37355	0
HORVU.MOREX.r3.2HG0101240	-1.55334	0
HORVU.MOREX.r3.3HG0247090	-1.88153	0
HORVU.MOREX.r3.7HG0665140	-1.5319	0
HORVU.MOREX.r3.7HG0662630	-1.57441	0
HORVU.MOREX.r3.7HG0716400	-3.78016	0
HORVU.MOREX.r3.7HG0736900	-1.10993	0
HORVU.MOREX.r3.2HG0144360	-4.09893	0
HORVU.MOREX.r3.5HG0433470	-1.63747	0
HORVU.MOREX.r3.3HG0252270	-2.80376	0
HORVU.MOREX.r3.3HG0329930	-2.12539	0
HORVU.MOREX.r3.5HG0527630	-2.27641	0
HORVU.MOREX.r3.5HG0520110	-0.928061	0
HORVU.MOREX.r3.7HG0685350	-2.60729	0
HORVU.MOREX.r3.7HG0708050	-1.38637	0
HORVU.MOREX.r3.1HG0002470	-1.98565	0
HORVU.MOREX.r3.3HG0228940	-2.21872	0
HORVU.MOREX.r3.3HG0253860	-1.95021	0
HORVU.MOREX.r3.1HG0061660	-2.26474	0
HORVU.MOREX.r3.7HG0679360	-1.83331	0
HORVU.MOREX.r3.7HG0722360	-2.45631	0
HORVU.MOREX.r3.3HG0228330	-10.4474	0
HORVU.MOREX.r3.2HG0189290	-2.19093	0
HORVU.MOREX.r3.1HG0074190	-1.57299	0
HORVU.MOREX.r3.7HG0726310	-2.63535	0
HORVU.MOREX.r3.3HG0228470	-1.95391	0
HORVU.MOREX.r3.1HG0056440	-1.69807	0
HORVU.MOREX.r3.2HG0192620	-1.20536	0
HORVU.MOREX.r3.2HG0121480	-1.68968	0
HORVU.MOREX.r3.4HG0409360	-1.79357	0
HORVU.MOREX.r3.7HG0710770	-10.3233	0
HORVU.MOREX.r3.2HG0205530	-6.28008	0
HORVU.MOREX.r3.7HG0726850	-1.64545	0
HORVU.MOREX.r3.3HG0298980	-1.37195	0
HORVU.MOREX.r3.4HG0388270	-2.35708	0
HORVU.MOREX.r3.1HG0076150	-2.33272	0
HORVU.MOREX.r3.1HG0094730	-0.873357	0
HORVU.MOREX.r3.4HG0417410	-2.12632	0
HORVU.MOREX.r3.7HG0684030	-0.820718	0
HORVU.MOREX.r3.1HG0066260	-1.52166	0
HORVU.MOREX.r3.1HG0056620	-2.16751	0
HORVU.MOREX.r3.7HG0657870	-1.69823	0
HORVU.MOREX.r3.5HG0508880	-2.14884	0
HORVU.MOREX.r3.4HG0383410	-2.24221	0
HORVU.MOREX.r3.3HG0321010	-3.37253	0
HORVU.MOREX.r3.4HG0416760	-9.30757	0
HORVU.MOREX.r3.7HG0669120	-1.38154	0
HORVU.MOREX.r3.2HG0196220	-3.74805	0
HORVU.MOREX.r3.1HG0056410	-1.46086	0
HORVU.MOREX.r3.7HG0716700	-3.88408	0
HORVU.MOREX.r3.3HG0233200	-1.13749	0
HORVU.MOREX.r3.5HG0500800	-1.92934	0
HORVU.MOREX.r3.7HG0666340	-2.07402	0
HORVU.MOREX.r3.1HG0016760	-1.13644	0
HORVU.MOREX.r3.1HG0074980	-1.47473	0
HORVU.MOREX.r3.4HG0371030	-2.78795	0
HORVU.MOREX.r3.3HG0228390	-9.53669	0
HORVU.MOREX.r3.7HG0680960	-3.53464	0
HORVU.MOREX.r3.7HG0739000	-9.15556	0
HORVU.MOREX.r3.7HG0637190	-1.48073	0
HORVU.MOREX.r3.2HG0138320	-1.57093	0
HORVU.MOREX.r3.4HG0396310	-1.2198	0
HORVU.MOREX.r3.1HG0087170	-1.41063	0
HORVU.MOREX.r3.2HG0206630	-3.15435	0
HORVU.MOREX.r3.1HG0085550	-2.18003	0
HORVU.MOREX.r3.5HG0448250	-2.05959	0
HORVU.MOREX.r3.5HG0474050	-1.6083	0
HORVU.MOREX.r3.2HG0112410	-1.06097	0
HORVU.MOREX.r3.7HG0732560	-0.932136	0
HORVU.MOREX.r3.7HG0715790	-8.99081	0
HORVU.MOREX.r3.3HG0294970	-3.74306	0
HORVU.MOREX.r3.4HG0391730	-1.63997	0
HORVU.MOREX.r3.1HG0069780	-1.05661	0
HORVU.MOREX.r3.5HG0468240	-1.19148	0
HORVU.MOREX.r3.3HG0246500	-1.10914	0
HORVU.MOREX.r3.4HG0380410	-1.54463	0
HORVU.MOREX.r3.7HG0739540	-1.19647	0
HORVU.MOREX.r3.1HG0069930	-3.60676	0
HORVU.MOREX.r3.7HG0664380	-1.24668	0
HORVU.MOREX.r3.2HG0209470	-2.43765	0
HORVU.MOREX.r3.6HG0590910	-1.01982	0
HORVU.MOREX.r3.1HG0070630	-0.868291	0
HORVU.MOREX.r3.1HG0087620	-1.91085	0
HORVU.MOREX.r3.4HG0333380	-2.47478	0
HORVU.MOREX.r3.7HG0686900	-1.85597	0
HORVU.MOREX.r3.5HG0465400	-2.65404	0
HORVU.MOREX.r3.7HG0714780	-3.50437	0
HORVU.MOREX.r3.1HG0008130	-2.8729	0
HORVU.MOREX.r3.2HG0158260	-1.04422	0
HORVU.MOREX.r3.4HG0418700	-1.82206	0
HORVU.MOREX.r3.7HG0667280	-1.52954	0
HORVU.MOREX.r3.2HG0192840	-2.5013	0
HORVU.MOREX.r3.6HG0604730	-0.865772	0
HORVU.MOREX.r3.6HG0602210	-1.13287	0
HORVU.MOREX.r3.7HG0749090	-2.12653	0
HORVU.MOREX.r3.1HG0027000	-2.80918	0
HORVU.MOREX.r3.1HG0072410	-1.07404	0
HORVU.MOREX.r3.3HG0276900	-0.758172	0
HORVU.MOREX.r3.7HG0709150	-2.7172	0
HORVU.MOREX.r3.4HG0416570	-1.748	0
HORVU.MOREX.r3.4HG0348530	-0.991633	0
HORVU.MOREX.r3.2HG0168350	-1.4392	0
HORVU.MOREX.r3.1HG0054630	-1.07635	0
HORVU.MOREX.r3.4HG0371010	-2.11622	0
HORVU.MOREX.r3.4HG0395480	-2.55342	0
HORVU.MOREX.r3.3HG0314810	-1.59642	0
HORVU.MOREX.r3.4HG0405920	-1.40974	0
HORVU.MOREX.r3.6HG0629240	-2.55792	0
HORVU.MOREX.r3.5HG0499210	-2.17067	0
HORVU.MOREX.r3.2HG0101380	-1.47518	0
HORVU.MOREX.r3.6HG0548770	-8.41746	0
HORVU.MOREX.r3.4HG0392580	-1.42562	0
HORVU.MOREX.r3.3HG0273880	-1.94952	0
HORVU.MOREX.r3.7HG0651170	-3.44714	0
HORVU.MOREX.r3.1HG0066870	-2.05657	0
HORVU.MOREX.r3.7HG0740500	-1.25826	0
HORVU.MOREX.r3.5HG0477460	-2.11992	0
HORVU.MOREX.r3.2HG0189930	-2.56811	0
HORVU.MOREX.r3.7HG0678240	-1.79332	0
HORVU.MOREX.r3.6HG0540980	-2.19924	0
HORVU.MOREX.r3.7HG0720130	-2.50631	0
HORVU.MOREX.r3.6HG0547370	-1.70544	0
HORVU.MOREX.r3.5HG0532180	-1.85741	0
HORVU.MOREX.r3.1HG0053890	-1.63339	0
HORVU.MOREX.r3.5HG0515610	-3.44758	0
HORVU.MOREX.r3.1HG0010770	-1.30729	0
HORVU.MOREX.r3.5HG0485560	-3.33463	0
HORVU.MOREX.r3.2HG0171890	-1.2458	0
HORVU.MOREX.r3.1HG0076800	-1.27326	0
HORVU.MOREX.r3.5HG0480660	-0.71871	0
HORVU.MOREX.r3.4HG0393120	-1.19856	0
HORVU.MOREX.r3.5HG0515500	-4.25496	0
HORVU.MOREX.r3.4HG0359130	-0.92566	0
HORVU.MOREX.r3.4HG0395120	-0.840754	0
HORVU.MOREX.r3.6HG0559110	-1.84664	0
HORVU.MOREX.r3.2HG0124670	-1.0625	0
HORVU.MOREX.r3.7HG0746540	-1.51259	0
HORVU.MOREX.r3.3HG0231460	-2.49693	0
HORVU.MOREX.r3.5HG0495090	-2.43299	0
HORVU.MOREX.r3.5HG0498240	-1.91601	0
HORVU.MOREX.r3.3HG0285400	-1.64303	0
HORVU.MOREX.r3.3HG0282510	-1.39293	0
HORVU.MOREX.r3.4HG0415040	-3.09162	0
HORVU.MOREX.r3.2HG0181800	-2.21488	0
HORVU.MOREX.r3.2HG0126960	-1.38697	0
HORVU.MOREX.r3.2HG0198220	-2.03354	0
HORVU.MOREX.r3.3HG0245300	-2.55708	0
HORVU.MOREX.r3.5HG0483990	-1.44477	0
HORVU.MOREX.r3.2HG0097810	-1.88021	0
HORVU.MOREX.r3.3HG0288960	-1.60073	0
HORVU.MOREX.r3.7HG0682660	-1.67208	0
HORVU.MOREX.r3.7HG0715770	-7.96562	0
HORVU.MOREX.r3.1HG0071280	-4.25607	0
HORVU.MOREX.r3.1HG0067420	-1.05778	0
HORVU.MOREX.r3.3HG0225760	-2.71021	0
HORVU.MOREX.r3.4HG0404420	-2.4704	0
HORVU.MOREX.r3.1HG0087670	-1.2605	0
HORVU.MOREX.r3.5HG0491580	-1.80271	0
HORVU.MOREX.r3.2HG0106450	-3.41465	0
HORVU.MOREX.r3.2HG0100380	-3.60163	0
HORVU.MOREX.r3.4HG0417440	-8.2101	0
HORVU.MOREX.r3.6HG0557280	-2.20764	0
HORVU.MOREX.r3.2HG0099800	-1.63828	0
HORVU.MOREX.r3.6HG0625660	-2.51776	0
HORVU.MOREX.r3.5HG0497770	-1.44246	0
HORVU.MOREX.r3.6HG0548050	-0.976545	0
HORVU.MOREX.r3.7HG0695760	-0.967283	0
HORVU.MOREX.r3.2HG0132170	-1.18824	0
HORVU.MOREX.r3.7HG0751460	-2.16707	0
HORVU.MOREX.r3.6HG0632820	-2.74309	0
HORVU.MOREX.r3.7HG0714770	-6.75157	0
HORVU.MOREX.r3.4HG0389700	-2.13555	0
HORVU.MOREX.r3.5HG0482670	-1.73265	0
HORVU.MOREX.r3.7HG0725310	-1.75767	0
HORVU.MOREX.r3.2HG0170250	-1.63249	0
HORVU.MOREX.r3.3HG0227700	-1.47654	0
HORVU.MOREX.r3.1HG0026010	-1.76222	0
HORVU.MOREX.r3.3HG0219790	-1.79388	0
HORVU.MOREX.r3.1HG0093670	-9.88097	0
HORVU.MOREX.r3.3HG0328960	-0.913162	0
HORVU.MOREX.r3.7HG0657400	-0.700473	0
HORVU.MOREX.r3.5HG0536200	-1.24821	0
HORVU.MOREX.r3.4HG0337740	-1.11031	0
HORVU.MOREX.r3.7HG0673550	-0.848348	0
HORVU.MOREX.r3.1HG0094560	-3.02226	0
HORVU.MOREX.r3.2HG0166240	-0.927455	0
HORVU.MOREX.r3.1HG0023010	-2.10601	0
HORVU.MOREX.r3.5HG0483840	-2.22465	0
HORVU.MOREX.r3.5HG0475370	-1.3445	0
HORVU.MOREX.r3.7HG0732460	-2.00032	0
HORVU.MOREX.r3.4HG0401580	-1.68071	0
HORVU.MOREX.r3.5HG0431780	-1.10938	0
HORVU.MOREX.r3.4HG0380970	-1.70829	0
HORVU.MOREX.r3.3HG0312020	-1.67895	0
HORVU.MOREX.r3.4HG0335170	-3.15736	0
HORVU.MOREX.r3.7HG0713350	-1.04806	0
HORVU.MOREX.r3.1HG0037780	-0.89995	0
HORVU.MOREX.r3.3HG0224000	-1.00749	0
HORVU.MOREX.r3.4HG0417190	-7.54435	0
HORVU.MOREX.r3.4HG0340370	-1.71754	0
HORVU.MOREX.r3.6HG0594570	-1.87167	0
HORVU.MOREX.r3.2HG0185490	-1.49154	0
HORVU.MOREX.r3.5HG0498710	-1.35007	0
HORVU.MOREX.r3.7HG0679960	-1.94347	0
HORVU.MOREX.r3.4HG0359590	-1.14575	0
HORVU.MOREX.r3.6HG0610500	-1.42648	0
HORVU.MOREX.r3.2HG0127970	-3.62623	0
HORVU.MOREX.r3.3HG0249000	-1.17007	0
HORVU.MOREX.r3.3HG0279110	-2.08644	0
HORVU.MOREX.r3.7HG0655170	-1.61732	0
HORVU.MOREX.r3.6HG0625910	-1.90152	0
HORVU.MOREX.r3.6HG0560930	-1.4766	0
HORVU.MOREX.r3.4HG0387550	-1.72009	0
HORVU.MOREX.r3.7HG0668440	-1.81488	0
HORVU.MOREX.r3.7HG0738630	-7.56939	0
HORVU.MOREX.r3.7HG0668490	-1.81167	0
HORVU.MOREX.r3.4HG0409010	-1.43197	0
HORVU.MOREX.r3.2HG0171380	-0.840762	0
HORVU.MOREX.r3.7HG0738750	-7.48635	0
HORVU.MOREX.r3.2HG0204260	-2.34284	0
HORVU.MOREX.r3.1HG0083720	-2.04396	0
HORVU.MOREX.r3.7HG0740250	-2.39713	0
HORVU.MOREX.r3.4HG0348970	-1.04378	0
HORVU.MOREX.r3.4HG0349450	-1.78334	0
HORVU.MOREX.r3.7HG0715250	-7.47163	0
HORVU.MOREX.r3.4HG0390450	-2.1996	0
HORVU.MOREX.r3.5HG0423030	-1.19703	0
HORVU.MOREX.r3.2HG0169880	-0.843701	0
HORVU.MOREX.r3.5HG0508300	-2.23583	0
HORVU.MOREX.r3.4HG0336620	-0.69126	0
HORVU.MOREX.r3.3HG0317780	-1.71085	0
HORVU.MOREX.r3.6HG0610110	-7.38557	0
HORVU.MOREX.r3.6HG0609520	-1.57021	0
HORVU.MOREX.r3.7HG0732500	-3.25247	0
HORVU.MOREX.r3.6HG0609840	-2.168	0
HORVU.MOREX.r3.3HG0226980	-7.53992	0
HORVU.MOREX.r3.7HG0745900	-0.695426	0
HORVU.MOREX.r3.5HG0536610	-1.36258	0
HORVU.MOREX.r3.7HG0657790	-1.49521	0
HORVU.MOREX.r3.3HG0254260	-1.34084	0
HORVU.MOREX.r3.1HG0067630	-1.64962	0
HORVU.MOREX.r3.5HG0490330	-2.3944	0
HORVU.MOREX.r3.3HG0282170	-1.44691	0
HORVU.MOREX.r3.2HG0213660	-1.61803	0
HORVU.MOREX.r3.5HG0464050	-1.4495	0
HORVU.MOREX.r3.1HG0023270	-1.77847	0
HORVU.MOREX.r3.2HG0196240	-7.29065	0
HORVU.MOREX.r3.3HG0228430	-2.29875	0
HORVU.MOREX.r3.7HG0745680	-2.01636	0
HORVU.MOREX.r3.7HG0674560	-1.65103	0
HORVU.MOREX.r3.5HG0522190	-1.63362	0
HORVU.MOREX.r3.5HG0485760	-1.15788	0
HORVU.MOREX.r3.7HG0739520	-0.846345	0
HORVU.MOREX.r3.2HG0183380	-1.38432	0
HORVU.MOREX.r3.7HG0725050	-1.56266	0
HORVU.MOREX.r3.7HG0674860	-0.601687	0
HORVU.MOREX.r3.4HG0405320	-1.09584	0
HORVU.MOREX.r3.2HG0102950	-1.74442	0
HORVU.MOREX.r3.3HG0232050	-1.86291	0
HORVU.MOREX.r3.1HG0073130	-2.39402	0
HORVU.MOREX.r3.2HG0170680	-1.51795	0
HORVU.MOREX.r3.5HG0425730	-1.25988	0
HORVU.MOREX.r3.2HG0197160	-2.19601	0
HORVU.MOREX.r3.5HG0462580	-1.5669	0
HORVU.MOREX.r3.6HG0554040	-1.78714	0
HORVU.MOREX.r3.6HG0601160	-1.45681	0
HORVU.MOREX.r3.5HG0420920	-1.48118	0
HORVU.MOREX.r3.3HG0306620	-1.43733	0
HORVU.MOREX.r3.1HG0047480	-1.6066	0
HORVU.MOREX.r3.4HG0418350	-3.18202	0
HORVU.MOREX.r3.2HG0144340	-1.94358	0
HORVU.MOREX.r3.4HG0359430	-2.61307	0
HORVU.MOREX.r3.7HG0667210	-2.16318	0
HORVU.MOREX.r3.1HG0049480	-1.80464	0
HORVU.MOREX.r3.7HG0664780	-1.27542	0
HORVU.MOREX.r3.2HG0111640	-1.44293	0
HORVU.MOREX.r3.4HG0399030	-1.54671	0
HORVU.MOREX.r3.6HG0604610	-1.18158	0
HORVU.MOREX.r3.6HG0583880	-0.982227	0
HORVU.MOREX.r3.3HG0285310	-0.933888	0
HORVU.MOREX.r3.6HG0542430	-7.33706	0
HORVU.MOREX.r3.2HG0174760	-2.1733	0
HORVU.MOREX.r3.3HG0247420	-1.70009	0
HORVU.MOREX.r3.5HG0511330	-0.638755	0
HORVU.MOREX.r3.2HG0111570	-1.44132	0
HORVU.MOREX.r3.4HG0418620	-7.10309	0
HORVU.MOREX.r3.3HG0242350	-1.45133	0
HORVU.MOREX.r3.5HG0454540	-1.84115	0
HORVU.MOREX.r3.3HG0248990	-3.63934	0
HORVU.MOREX.r3.6HG0615550	-0.881255	0
HORVU.MOREX.r3.2HG0211750	-1.33492	0
HORVU.MOREX.r3.7HG0715810	-11.9909	0
HORVU.MOREX.r3.4HG0403040	-1.15356	0
HORVU.MOREX.r3.7HG0660840	-2.57898	0
HORVU.MOREX.r3.7HG0740000	-1.90906	0
HORVU.MOREX.r3.4HG0403220	-2.55169	0
HORVU.MOREX.r3.3HG0287560	-2.8506	0
HORVU.MOREX.r3.7HG0685910	-1.84589	0
HORVU.MOREX.r3.5HG0465190	-0.880879	0
HORVU.MOREX.r3.3HG0226600	-0.995162	0
HORVU.MOREX.r3.7HG0712620	-3.8436	0
HORVU.MOREX.r3.5HG0473030	-1.34991	0
HORVU.MOREX.r3.6HG0542040	-4.78648	0
HORVU.MOREX.r3.7HG0685950	-0.937516	0
HORVU.MOREX.r3.3HG0226780	-1.92678	0
HORVU.MOREX.r3.7HG0713010	-0.798447	0
HORVU.MOREX.r3.3HG0228720	-7.02152	0
HORVU.MOREX.r3.6HG0600480	-1.96915	0
HORVU.MOREX.r3.2HG0106430	-2.22599	0
HORVU.MOREX.r3.7HG0731940	-1.40244	0
HORVU.MOREX.r3.1HG0055960	-0.691418	0
HORVU.MOREX.r3.4HG0345560	-1.86431	0
HORVU.MOREX.r3.5HG0471040	-1.35094	0
HORVU.MOREX.r3.6HG0619520	-2.20007	0
HORVU.MOREX.r3.3HG0276340	-1.85397	0
HORVU.MOREX.r3.5HG0510360	-3.04341	0
HORVU.MOREX.r3.7HG0640130	-1.12379	0
HORVU.MOREX.r3.6HG0610140	-7.1104	0
HORVU.MOREX.r3.4HG0402760	-1.93326	0
HORVU.MOREX.r3.5HG0519380	-2.14707	0
HORVU.MOREX.r3.5HG0490650	-1.73162	0
HORVU.MOREX.r3.7HG0642360	-1.70794	0
HORVU.MOREX.r3.2HG0137620	-1.13603	0
HORVU.MOREX.r3.7HG0636690	-1.77297	0
HORVU.MOREX.r3.1HG0067020	-1.32965	0
HORVU.MOREX.r3.5HG0516880	-1.26558	0
HORVU.MOREX.r3.3HG0301040	-1.00871	0
HORVU.MOREX.r3.6HG0609900	-1.35527	0
HORVU.MOREX.r3.1HG0018590	-1.83743	0
HORVU.MOREX.r3.7HG0635300	-1.89834	0
HORVU.MOREX.r3.5HG0432880	-2.27772	0
HORVU.MOREX.r3.3HG0222450	-2.78444	0
HORVU.MOREX.r3.5HG0433440	-0.694772	0
HORVU.MOREX.r3.3HG0330120	-5.78012	0
HORVU.MOREX.r3.5HG0525770	-2.38239	0
HORVU.MOREX.r3.5HG0464700	-1.21157	0
HORVU.MOREX.r3.1HG0080470	-2.40283	0
HORVU.MOREX.r3.2HG0096410	-1.31681	0
HORVU.MOREX.r3.3HG0285210	-0.893226	0
HORVU.MOREX.r3.6HG0592090	-1.37929	0
HORVU.MOREX.r3.5HG0446040	-1.84651	0
HORVU.MOREX.r3.5HG0474330	-1.39189	0
HORVU.MOREX.r3.2HG0183390	-0.999083	0
HORVU.MOREX.r3.7HG0674270	-1.73591	0
HORVU.MOREX.r3.2HG0100080	-2.66035	0
HORVU.MOREX.r3.2HG0152530	-1.45324	0
HORVU.MOREX.r3.7HG0729280	-1.77112	0
HORVU.MOREX.r3.3HG0298870	-1.08018	0
HORVU.MOREX.r3.1HG0089270	-1.77615	0
HORVU.MOREX.r3.4HG0417740	-1.03764	0
HORVU.MOREX.r3.1HG0067930	-1.30511	0
HORVU.MOREX.r3.7HG0670300	-6.89483	0
HORVU.MOREX.r3.4HG0375630	-1.16049	0
HORVU.MOREX.r3.5HG0433990	-1.55241	0
HORVU.MOREX.r3.4HG0413370	-1.13886	0
HORVU.MOREX.r3.5HG0523610	-1.55162	0
HORVU.MOREX.r3.5HG0438910	-1.24867	0
HORVU.MOREX.r3.3HG0243610	-1.0461	0
HORVU.MOREX.r3.3HG0313890	-1.48648	0
HORVU.MOREX.r3.2HG0184180	-0.816702	0
HORVU.MOREX.r3.1HG0017620	-1.63412	0
HORVU.MOREX.r3.2HG0205880	-1.08344	0
HORVU.MOREX.r3.6HG0554030	-1.72449	0
HORVU.MOREX.r3.7HG0704790	-1.01655	0
HORVU.MOREX.r3.1HG0080740	-1.74144	0
HORVU.MOREX.r3.7HG0728710	-1.60196	0
HORVU.MOREX.r3.4HG0345700	-0.925084	0
HORVU.MOREX.r3.5HG0431410	-0.840936	0
HORVU.MOREX.r3.1HG0024290	-0.804638	0
HORVU.MOREX.r3.5HG0483980	-0.851773	0
HORVU.MOREX.r3.6HG0606140	-0.792389	0
HORVU.MOREX.r3.1HG0052250	-2.39473	0
HORVU.MOREX.r3.2HG0180010	-2.32553	0
HORVU.MOREX.r3.7HG0711230	-1.44659	0
HORVU.MOREX.r3.6HG0607960	-0.803801	0
HORVU.MOREX.r3.3HG0295610	-1.19271	0
HORVU.MOREX.r3.5HG0431510	-1.14883	0
HORVU.MOREX.r3.4HG0377080	-0.886229	0
HORVU.MOREX.r3.4HG0343130	-2.70525	0
HORVU.MOREX.r3.1HG0057900	-0.806956	0
HORVU.MOREX.r3.5HG0525430	-1.41588	0
HORVU.MOREX.r3.5HG0525340	-1.209	0
HORVU.MOREX.r3.7HG0685870	-0.611692	0
HORVU.MOREX.r3.6HG0581720	-0.905143	0
HORVU.MOREX.r3.2HG0183330	-2.23195	0
HORVU.MOREX.r3.3HG0311730	-1.56785	0
HORVU.MOREX.r3.4HG0395710	-0.921202	0
HORVU.MOREX.r3.6HG0553940	-1.89088	0
HORVU.MOREX.r3.5HG0516640	-1.31919	0
HORVU.MOREX.r3.4HG0373370	-1.0999	0
HORVU.MOREX.r3.7HG0637150	-2.2067	0
HORVU.MOREX.r3.4HG0351260	-2.97699	0
HORVU.MOREX.r3.4HG0411590	-2.06959	0
HORVU.MOREX.r3.7HG0716490	-3.22542	0
HORVU.MOREX.r3.2HG0101810	-2.69384	0
HORVU.MOREX.r3.3HG0303550	-1.57585	0
HORVU.MOREX.r3.2HG0141400	-0.580055	0
HORVU.MOREX.r3.2HG0178520	-0.772422	0
HORVU.MOREX.r3.1HG0059270	-0.748872	0
HORVU.MOREX.r3.4HG0351440	-0.781174	0
HORVU.MOREX.r3.5HG0423780	-1.09519	0
HORVU.MOREX.r3.2HG0210340	-0.909179	0
HORVU.MOREX.r3.7HG0718570	-0.725524	0
HORVU.MOREX.r3.5HG0514990	-0.511905	0
HORVU.MOREX.r3.1HG0089260	-1.65323	0
HORVU.MOREX.r3.7HG0648180	-1.78208	0
HORVU.MOREX.r3.5HG0505660	-1.66448	0
HORVU.MOREX.r3.2HG0109530	-0.90607	0
HORVU.MOREX.r3.7HG0690140	-4.86388	0
HORVU.MOREX.r3.3HG0306500	-1.8261	0
HORVU.MOREX.r3.5HG0531920	-1.94686	0
HORVU.MOREX.r3.2HG0154230	-1.98178	0
HORVU.MOREX.r3.1HG0062480	-0.850872	0
HORVU.MOREX.r3.3HG0248000	-0.821038	0
HORVU.MOREX.r3.1HG0006510	-3.25325	0
HORVU.MOREX.r3.7HG0641780	-0.717089	0
HORVU.MOREX.r3.5HG0421710	-2.67515	0
HORVU.MOREX.r3.5HG0421830	-2.67515	0
HORVU.MOREX.r3.7HG0706100	-0.70708	0
HORVU.MOREX.r3.3HG0286370	-1.9274	0
HORVU.MOREX.r3.5HG0477220	-0.69745	0
HORVU.MOREX.r3.4HG0342760	-0.835208	0
HORVU.MOREX.r3.3HG0301850	-1.67574	0
HORVU.MOREX.r3.7HG0736300	-2.36991	0
HORVU.MOREX.r3.3HG0258000	-1.09998	0
HORVU.MOREX.r3.7HG0740480	-1.27515	0
HORVU.MOREX.r3.7HG0668480	-1.8157	0
HORVU.MOREX.r3.6HG0546030	-2.46225	0
HORVU.MOREX.r3.1HG0048800	-1.45141	0
HORVU.MOREX.r3.1HG0006660	-2.21898	0
HORVU.MOREX.r3.2HG0142030	-0.994471	0
HORVU.MOREX.r3.6HG0607130	-1.56627	0
HORVU.MOREX.r3.4HG0412980	-2.53781	0
HORVU.MOREX.r3.4HG0339810	-0.864838	0
HORVU.MOREX.r3.2HG0184670	-1.05172	0
HORVU.MOREX.r3.7HG0740330	-1.38897	0
HORVU.MOREX.r3.1HG0013060	-2.90006	0
HORVU.MOREX.r3.6HG0542310	-0.535465	0
HORVU.MOREX.r3.4HG0405780	-0.928958	0
HORVU.MOREX.r3.5HG0497820	-1.6633	0
HORVU.MOREX.r3.2HG0144980	-0.779308	0
HORVU.MOREX.r3.5HG0449980	-1.52598	0
HORVU.MOREX.r3.3HG0312050	-0.762574	0
HORVU.MOREX.r3.4HG0392120	-1.32636	0
HORVU.MOREX.r3.3HG0290180	-0.708121	0
HORVU.MOREX.r3.2HG0123100	-2.0492	0
HORVU.MOREX.r3.3HG0241160	-1.52963	0
HORVU.MOREX.r3.1HG0056510	-1.32943	0
HORVU.MOREX.r3.5HG0489870	-1.41691	0
HORVU.MOREX.r3.2HG0114370	-1.7988	0
HORVU.MOREX.r3.6HG0548060	-1.69926	0
HORVU.MOREX.r3.1HG0054810	-2.64326	0
HORVU.MOREX.r3.3HG0221180	-1.64421	0
HORVU.MOREX.r3.5HG0423110	-1.02033	0
HORVU.MOREX.r3.2HG0204250	-2.26057	0
HORVU.MOREX.r3.3HG0242640	-1.6907	0
HORVU.MOREX.r3.4HG0398320	-1.42172	0
HORVU.MOREX.r3.1HG0069670	-0.800369	0
HORVU.MOREX.r3.5HG0522200	-1.4625	0
HORVU.MOREX.r3.2HG0202180	-0.750326	0
HORVU.MOREX.r3.7HG0698110	-1.90399	0
HORVU.MOREX.r3.3HG0236100	-0.987858	0
HORVU.MOREX.r3.5HG0534220	-1.44893	0
HORVU.MOREX.r3.7HG0703220	-1.16071	0
HORVU.MOREX.r3.6HG0563530	-5.51627	0
HORVU.MOREX.r3.1HG0079090	-1.10622	0
HORVU.MOREX.r3.3HG0226180	-4.71954	1e-07
HORVU.MOREX.r3.6HG0633070	-0.744099	1e-07
HORVU.MOREX.r3.4HG0384780	-2.05278	1e-07
HORVU.MOREX.r3.3HG0227370	-2.09833	1e-07
HORVU.MOREX.r3.2HG0199260	-1.24825	1e-07
HORVU.MOREX.r3.3HG0219290	-2.97574	1e-07
HORVU.MOREX.r3.3HG0255490	-2.12186	1e-07
HORVU.MOREX.r3.7HG0710400	-3.00679	1e-07
HORVU.MOREX.r3.4HG0385640	-1.68225	1e-07
HORVU.MOREX.r3.7HG0656960	-1.0313	1e-07
HORVU.MOREX.r3.7HG0706180	-6.66835	1e-07
HORVU.MOREX.r3.6HG0576260	-1.35391	1e-07
HORVU.MOREX.r3.4HG0371020	-4.77419	1e-07
HORVU.MOREX.r3.5HG0498270	-0.775954	1e-07
HORVU.MOREX.r3.3HG0227750	-1.12237	1e-07
HORVU.MOREX.r3.6HG0625680	-1.62591	1e-07
HORVU.MOREX.r3.2HG0103920	-2.81352	1e-07
HORVU.MOREX.r3.2HG0192000	-2.20356	1e-07
HORVU.MOREX.r3.1HG0094460	-3.5706	1e-07
HORVU.MOREX.r3.6HG0548630	-4.2035	1e-07
HORVU.MOREX.r3.7HG0637750	-1.52168	1e-07
HORVU.MOREX.r3.3HG0281590	-3.0155	1e-07
HORVU.MOREX.r3.5HG0522220	-1.58915	1e-07
HORVU.MOREX.r3.3HG0321630	-3.50096	1e-07
HORVU.MOREX.r3.4HG0412370	-1.57135	1e-07
HORVU.MOREX.r3.2HG0123650	-0.517554	1e-07
HORVU.MOREX.r3.4HG0410750	-1.51535	1e-07
HORVU.MOREX.r3.6HG0557920	-1.18039	1e-07
HORVU.MOREX.r3.7HG0722690	-1.10158	1e-07
HORVU.MOREX.r3.2HG0206500	-2.91665	1e-07
HORVU.MOREX.r3.2HG0188120	-4.61159	1e-07
HORVU.MOREX.r3.3HG0228340	-6.75099	1e-07
HORVU.MOREX.r3.4HG0357420	-1.55536	1e-07
HORVU.MOREX.r3.4HG0384390	-1.20704	1e-07
HORVU.MOREX.r3.6HG0628880	-1.37654	1e-07
HORVU.MOREX.r3.7HG0676390	-1.17086	1e-07
HORVU.MOREX.r3.7HG0714350	-0.985105	1e-07
HORVU.MOREX.r3.1HG0060850	-1.17118	1e-07
HORVU.MOREX.r3.2HG0135400	-1.8442	1e-07
HORVU.MOREX.r3.5HG0502800	-3.6016	1e-07
HORVU.MOREX.r3.3HG0219380	-0.919394	1e-07
HORVU.MOREX.r3.7HG0672060	-1.54313	1e-07
HORVU.MOREX.r3.5HG0423810	-1.64871	1e-07
HORVU.MOREX.r3.2HG0129720	-0.501644	1e-07
HORVU.MOREX.r3.6HG0632690	-3.64102	1e-07
HORVU.MOREX.r3.4HG0342510	-1.98388	1e-07
HORVU.MOREX.r3.1HG0083250	-0.627649	1e-07
HORVU.MOREX.r3.7HG0721540	-1.47896	1e-07
HORVU.MOREX.r3.7HG0735280	-0.950391	1e-07
HORVU.MOREX.r3.5HG0517170	-1.61276	1e-07
HORVU.MOREX.r3.7HG0714620	-1.12462	1e-07
HORVU.MOREX.r3.3HG0285840	-0.851835	1e-07
HORVU.MOREX.r3.5HG0444830	-1.38847	1e-07
HORVU.MOREX.r3.1HG0013820	-1.01481	1e-07
HORVU.MOREX.r3.7HG0745140	-0.96321	1e-07
HORVU.MOREX.r3.6HG0607150	-0.968093	1e-07
HORVU.MOREX.r3.1HG0036400	-1.11231	1e-07
HORVU.MOREX.r3.7HG0648620	-1.16956	1e-07
HORVU.MOREX.r3.5HG0493330	-1.81047	1e-07
HORVU.MOREX.r3.6HG0608110	-0.747907	1e-07
HORVU.MOREX.r3.5HG0516310	-2.26846	1e-07
HORVU.MOREX.r3.5HG0488160	-0.899824	1e-07
HORVU.MOREX.r3.1HG0074600	-1.2604	1e-07
HORVU.MOREX.r3.4HG0349090	-1.10021	1e-07
HORVU.MOREX.r3.7HG0745070	-1.02158	1e-07
HORVU.MOREX.r3.5HG0493200	-1.26839	1e-07
HORVU.MOREX.r3.1HG0041280	-1.9361	1e-07
HORVU.MOREX.r3.1HG0020980	-1.7914	1e-07
HORVU.MOREX.r3.1HG0077720	-1.2025	1e-07
HORVU.MOREX.r3.5HG0470160	-1.92039	1e-07
HORVU.MOREX.r3.4HG0344270	-1.44499	2e-07
HORVU.MOREX.r3.3HG0220930	-0.824144	2e-07
HORVU.MOREX.r3.7HG0663410	-1.0963	2e-07
HORVU.MOREX.r3.5HG0498140	-0.805399	2e-07
HORVU.MOREX.r3.3HG0257990	-2.42696	2e-07
HORVU.MOREX.r3.1HG0083730	-2.79643	2e-07
HORVU.MOREX.r3.7HG0640580	-0.683065	2e-07
HORVU.MOREX.r3.3HG0235910	-1.49565	2e-07
HORVU.MOREX.r3.3HG0303160	-1.26451	2e-07
HORVU.MOREX.r3.1HG0089480	-2.72717	2e-07
HORVU.MOREX.r3.4HG0365710	-3.19258	2e-07
HORVU.MOREX.r3.6HG0614350	-1.68316	2e-07
HORVU.MOREX.r3.5HG0485540	-1.17656	2e-07
HORVU.MOREX.r3.5HG0460300	-2.16239	2e-07
HORVU.MOREX.r3.3HG0228020	-2.3781	2e-07
HORVU.MOREX.r3.5HG0429360	-2.14924	2e-07
HORVU.MOREX.r3.7HG0667130	-1.38025	2e-07
HORVU.MOREX.r3.3HG0247410	-1.24389	2e-07
HORVU.MOREX.r3.5HG0438620	-0.659716	2e-07
HORVU.MOREX.r3.3HG0243210	-1.53494	2e-07
HORVU.MOREX.r3.7HG0680380	-1.90891	2e-07
HORVU.MOREX.r3.1HG0085960	-0.598665	2e-07
HORVU.MOREX.r3.2HG0207810	-4.61012	2e-07
HORVU.MOREX.r3.2HG0151200	-0.885168	2e-07
HORVU.MOREX.r3.6HG0571770	-1.10981	2e-07
HORVU.MOREX.r3.2HG0172690	-1.30544	2e-07
HORVU.MOREX.r3.5HG0517180	-1.38784	2e-07
HORVU.MOREX.r3.2HG0129530	-0.666122	2e-07
HORVU.MOREX.r3.1HG0016790	-1.27015	2e-07
HORVU.MOREX.r3.7HG0722940	-0.791068	2e-07
HORVU.MOREX.r3.2HG0151770	-0.955446	2e-07
HORVU.MOREX.r3.6HG0570900	-0.927899	2e-07
HORVU.MOREX.r3.3HG0257210	-1.98675	2e-07
HORVU.MOREX.r3.2HG0112440	-0.747841	2e-07
HORVU.MOREX.r3.1HG0094110	-1.21417	2e-07
HORVU.MOREX.r3.4HG0361310	-0.782255	2e-07
HORVU.MOREX.r3.4HG0397410	-0.826874	2e-07
HORVU.MOREX.r3.1HG0089290	-1.69611	2e-07
HORVU.MOREX.r3.5HG0462030	-2.70752	2e-07
HORVU.MOREX.r3.5HG0485170	-1.409	2e-07
HORVU.MOREX.r3.7HG0687260	-1.2539	2e-07
HORVU.MOREX.r3.7HG0752420	-2.08509	2e-07
HORVU.MOREX.r3.5HG0517390	-1.53311	2e-07
HORVU.MOREX.r3.5HG0522210	-1.6404	2e-07
HORVU.MOREX.r3.3HG0300410	-1.17315	2e-07
HORVU.MOREX.r3.5HG0499440	-1.47326	2e-07
HORVU.MOREX.r3.5HG0488040	-1.67592	3e-07
HORVU.MOREX.r3.6HG0588930	-0.600751	3e-07
HORVU.MOREX.r3.7HG0694660	-1.54355	3e-07
HORVU.MOREX.r3.5HG0428260	-1.9153	3e-07
HORVU.MOREX.r3.4HG0331310	-1.27681	3e-07
HORVU.MOREX.r3.5HG0526960	-0.931445	3e-07
HORVU.MOREX.r3.5HG0529670	-1.63911	3e-07
HORVU.MOREX.r3.7HG0716640	-2.96493	3e-07
HORVU.MOREX.r3.5HG0517290	-1.46219	3e-07
HORVU.MOREX.r3.6HG0634120	-0.607408	3e-07
HORVU.MOREX.r3.7HG0675650	-1.50719	3e-07
HORVU.MOREX.r3.7HG0701390	-0.535465	3e-07
HORVU.MOREX.r3.6HG0568260	-1.02348	3e-07
HORVU.MOREX.r3.6HG0599310	-1.18961	3e-07
HORVU.MOREX.r3.4HG0392320	-0.830849	3e-07
HORVU.MOREX.r3.3HG0254270	-1.02469	3e-07
HORVU.MOREX.r3.3HG0298280	-1.03298	3e-07
HORVU.MOREX.r3.1HG0083620	-2.67158	3e-07
HORVU.MOREX.r3.1HG0033390	-0.635465	3e-07
HORVU.MOREX.r3.3HG0226220	-1.40016	3e-07
HORVU.MOREX.r3.6HG0629810	-0.714597	3e-07
HORVU.MOREX.r3.6HG0553980	-2.03389	3e-07
HORVU.MOREX.r3.4HG0404410	-2.13909	3e-07
HORVU.MOREX.r3.6HG0630050	-0.828815	3e-07
HORVU.MOREX.r3.2HG0215730	-1.1688	3e-07
HORVU.MOREX.r3.4HG0342860	-1.28029	4e-07
HORVU.MOREX.r3.3HG0297700	-1.19538	4e-07
HORVU.MOREX.r3.6HG0554020	-1.27652	4e-07
HORVU.MOREX.r3.4HG0338170	-1.26698	4e-07
HORVU.MOREX.r3.5HG0533720	-1.54762	4e-07
HORVU.MOREX.r3.7HG0701900	-2.23821	4e-07
HORVU.MOREX.r3.6HG0605960	-2.38517	4e-07
HORVU.MOREX.r3.1HG0089180	-0.727831	4e-07
HORVU.MOREX.r3.1HG0054530	-0.730397	4e-07
HORVU.MOREX.r3.3HG0270100	-1.32393	4e-07
HORVU.MOREX.r3.7HG0650820	-2.10138	4e-07
HORVU.MOREX.r3.6HG0628130	-2.6346	4e-07
HORVU.MOREX.r3.7HG0739080	-6.35413	4e-07
HORVU.MOREX.r3.7HG0728810	-1.44255	4e-07
HORVU.MOREX.r3.6HG0612350	-1.36262	4e-07
HORVU.MOREX.r3.7HG0660850	-2.88957	4e-07
HORVU.MOREX.r3.1HG0005580	-1.24724	4e-07
HORVU.MOREX.r3.1HG0073900	-0.745023	4e-07
HORVU.MOREX.r3.2HG0158150	-2.12267	4e-07
HORVU.MOREX.r3.5HG0481420	-0.90255	4e-07
HORVU.MOREX.r3.7HG0747720	-0.970414	4e-07
HORVU.MOREX.r3.5HG0464150	-1.21645	4e-07
HORVU.MOREX.r3.5HG0510590	-1.34388	4e-07
HORVU.MOREX.r3.3HG0315170	-1.83056	4e-07
HORVU.MOREX.r3.2HG0140140	-1.06773	5e-07
HORVU.MOREX.r3.4HG0418710	-1.10395	5e-07
HORVU.MOREX.r3.2HG0186830	-1.57847	5e-07
HORVU.MOREX.r3.5HG0537270	-0.623959	5e-07
HORVU.MOREX.r3.2HG0168120	-1.83043	5e-07
HORVU.MOREX.r3.6HG0546360	-1.19371	5e-07
HORVU.MOREX.r3.UnG0795740	-9.59169	5e-07
HORVU.MOREX.r3.1HG0072190	-4.71882	5e-07
HORVU.MOREX.r3.3HG0278710	-1.45727	5e-07
HORVU.MOREX.r3.4HG0398300	-1.48823	5e-07
HORVU.MOREX.r3.UnG0792590	-1.07742	5e-07
HORVU.MOREX.r3.4HG0383670	-2.87752	5e-07
HORVU.MOREX.r3.5HG0423820	-1.61854	5e-07
HORVU.MOREX.r3.3HG0307420	-1.28075	5e-07
HORVU.MOREX.r3.2HG0217090	-1.07287	5e-07
HORVU.MOREX.r3.2HG0207800	-6.46098	5e-07
HORVU.MOREX.r3.2HG0171750	-2.56459	5e-07
HORVU.MOREX.r3.6HG0546160	-0.683866	5e-07
HORVU.MOREX.r3.3HG0232010	-1.34196	6e-07
HORVU.MOREX.r3.4HG0335550	-0.90577	6e-07
HORVU.MOREX.r3.7HG0739480	-0.773537	6e-07
HORVU.MOREX.r3.1HG0078560	-1.36354	6e-07
HORVU.MOREX.r3.7HG0645710	-1.80845	6e-07
HORVU.MOREX.r3.3HG0221900	-1.51028	6e-07
HORVU.MOREX.r3.7HG0663370	-1.68212	6e-07
HORVU.MOREX.r3.1HG0087820	-1.26208	6e-07
HORVU.MOREX.r3.7HG0677270	-1.59609	6e-07
HORVU.MOREX.r3.4HG0413590	-1.56119	6e-07
HORVU.MOREX.r3.5HG0508860	-0.573777	6e-07
HORVU.MOREX.r3.3HG0282930	-2.77017	6e-07
HORVU.MOREX.r3.7HG0725040	-1.59983	7e-07
HORVU.MOREX.r3.1HG0074620	-1.5099	7e-07
HORVU.MOREX.r3.4HG0402870	-3.23315	7e-07
HORVU.MOREX.r3.7HG0642100	-1.29288	7e-07
HORVU.MOREX.r3.7HG0651990	-4.55516	7e-07
HORVU.MOREX.r3.7HG0718530	-4.35247	7e-07
HORVU.MOREX.r3.5HG0433490	-2.04338	7e-07
HORVU.MOREX.r3.1HG0085100	-1.4399	7e-07
HORVU.MOREX.r3.1HG0063450	-1.20275	7e-07
HORVU.MOREX.r3.6HG0564980	-1.35454	8e-07
HORVU.MOREX.r3.5HG0538220	-2.59941	8e-07
HORVU.MOREX.r3.7HG0708250	-5.99144	8e-07
HORVU.MOREX.r3.3HG0238370	-0.998009	8e-07
HORVU.MOREX.r3.7HG0644570	-0.777291	8e-07
HORVU.MOREX.r3.7HG0719740	-0.609041	8e-07
HORVU.MOREX.r3.3HG0280020	-0.710472	8e-07
HORVU.MOREX.r3.4HG0335700	-0.639936	8e-07
HORVU.MOREX.r3.1HG0058140	-1.67208	8e-07
HORVU.MOREX.r3.7HG0716330	-1.25879	8e-07
HORVU.MOREX.r3.2HG0113010	-0.862751	8e-07
HORVU.MOREX.r3.7HG0708500	-6.17761	8e-07
HORVU.MOREX.r3.5HG0466020	-1.59037	8e-07
HORVU.MOREX.r3.7HG0650840	-2.37909	8e-07
HORVU.MOREX.r3.6HG0575030	-1.02926	8e-07
HORVU.MOREX.r3.5HG0511040	-1.24247	9e-07
HORVU.MOREX.r3.2HG0178640	-2.16597	9e-07
HORVU.MOREX.r3.4HG0409120	-2.10132	9e-07
HORVU.MOREX.r3.1HG0051100	-0.961132	9e-07
HORVU.MOREX.r3.1HG0081410	-0.580132	9e-07
HORVU.MOREX.r3.2HG0135210	-3.00834	9e-07
HORVU.MOREX.r3.2HG0140380	-1.13465	9e-07
HORVU.MOREX.r3.3HG0313110	-0.610527	9e-07
HORVU.MOREX.r3.7HG0683940	-1.58497	9e-07
HORVU.MOREX.r3.3HG0294310	-0.585884	1e-06
HORVU.MOREX.r3.4HG0417010	-2.08452	1e-06
HORVU.MOREX.r3.2HG0164550	-1.95326	1e-06
HORVU.MOREX.r3.7HG0730680	-1.11762	1e-06
HORVU.MOREX.r3.5HG0509090	-0.980325	1.1e-06
HORVU.MOREX.r3.7HG0722320	-1.5727	1.1e-06
HORVU.MOREX.r3.5HG0434210	-1.36961	1.1e-06
HORVU.MOREX.r3.7HG0713410	-1.47867	1.1e-06
HORVU.MOREX.r3.7HG0727880	-0.992419	1.1e-06
HORVU.MOREX.r3.4HG0399660	-1.1768	1.1e-06
HORVU.MOREX.r3.3HG0249400	-0.768124	1.1e-06
HORVU.MOREX.r3.1HG0057910	-0.638817	1.1e-06
HORVU.MOREX.r3.7HG0728120	-1.28146	1.1e-06
HORVU.MOREX.r3.3HG0307390	-2.80509	1.2e-06
HORVU.MOREX.r3.1HG0057960	-1.82096	1.2e-06
HORVU.MOREX.r3.4HG0417510	-3.14106	1.2e-06
HORVU.MOREX.r3.5HG0497110	-0.893431	1.2e-06
HORVU.MOREX.r3.1HG0063520	-0.694028	1.2e-06
HORVU.MOREX.r3.1HG0077190	-0.919376	1.2e-06
HORVU.MOREX.r3.1HG0093680	-2.8145	1.2e-06
HORVU.MOREX.r3.4HG0410810	-1.73481	1.3e-06
HORVU.MOREX.r3.2HG0134900	-0.63446	1.3e-06
HORVU.MOREX.r3.7HG0699160	-0.862346	1.3e-06
HORVU.MOREX.r3.2HG0099160	-2.10448	1.3e-06
HORVU.MOREX.r3.5HG0433030	-1.67565	1.3e-06
HORVU.MOREX.r3.3HG0273810	-0.964462	1.4e-06
HORVU.MOREX.r3.6HG0602550	-0.547237	1.4e-06
HORVU.MOREX.r3.3HG0302040	-1.31823	1.4e-06
HORVU.MOREX.r3.3HG0303560	-1.77192	1.4e-06
HORVU.MOREX.r3.5HG0519690	-1.40804	1.4e-06
HORVU.MOREX.r3.3HG0249600	-1.19751	1.4e-06
HORVU.MOREX.r3.3HG0299300	-0.654138	1.4e-06
HORVU.MOREX.r3.2HG0178230	-1.24456	1.4e-06
HORVU.MOREX.r3.3HG0228660	-0.737886	1.5e-06
HORVU.MOREX.r3.5HG0513980	-1.24361	1.5e-06
HORVU.MOREX.r3.7HG0749870	-0.929745	1.5e-06
HORVU.MOREX.r3.3HG0305800	-1.30042	1.5e-06
HORVU.MOREX.r3.5HG0486370	-1.07878	1.5e-06
HORVU.MOREX.r3.7HG0739610	-0.594122	1.5e-06
HORVU.MOREX.r3.4HG0397260	-2.56329	1.5e-06
HORVU.MOREX.r3.6HG0583980	-1.092	1.6e-06
HORVU.MOREX.r3.1HG0034480	-0.701441	1.6e-06
HORVU.MOREX.r3.2HG0131570	-1.46982	1.6e-06
HORVU.MOREX.r3.4HG0353570	-0.964113	1.6e-06
HORVU.MOREX.r3.7HG0709970	-0.764842	1.6e-06
HORVU.MOREX.r3.5HG0443340	-1.00649	1.6e-06
HORVU.MOREX.r3.5HG0522450	-0.919437	1.7e-06
HORVU.MOREX.r3.7HG0695930	-1.51105	1.7e-06
HORVU.MOREX.r3.2HG0168520	-1.01163	1.7e-06
HORVU.MOREX.r3.5HG0479030	-0.982526	1.8e-06
HORVU.MOREX.r3.7HG0737450	-1.06642	1.8e-06
HORVU.MOREX.r3.7HG0661470	-0.870113	1.8e-06
HORVU.MOREX.r3.3HG0223120	-0.862659	1.8e-06
HORVU.MOREX.r3.2HG0149860	-0.855068	1.9e-06
HORVU.MOREX.r3.2HG0171730	-1.0325	1.9e-06
HORVU.MOREX.r3.4HG0339610	-1.89721	1.9e-06
HORVU.MOREX.r3.UnG0754730	-1.3626	1.9e-06
HORVU.MOREX.r3.2HG0189950	-1.52039	1.9e-06
HORVU.MOREX.r3.2HG0203580	-0.871566	1.9e-06
HORVU.MOREX.r3.5HG0502770	-1.54278	1.9e-06
HORVU.MOREX.r3.2HG0160690	-3.42464	2e-06
HORVU.MOREX.r3.3HG0285940	-0.959108	2e-06
HORVU.MOREX.r3.7HG0715300	-1.66316	2.1e-06
HORVU.MOREX.r3.5HG0428300	-1.00829	2.1e-06
HORVU.MOREX.r3.4HG0388280	-6.10536	2.1e-06
HORVU.MOREX.r3.1HG0071050	-1.83252	2.1e-06
HORVU.MOREX.r3.2HG0108360	-1.02933	2.2e-06
HORVU.MOREX.r3.7HG0738860	-0.961657	2.2e-06
HORVU.MOREX.r3.5HG0429900	-1.05582	2.2e-06
HORVU.MOREX.r3.UnG0808370	-1.28909	2.2e-06
P_CDS_atpB	-1.28909	2.2e-06
HORVU.MOREX.r3.2HG0154170	-0.842101	2.3e-06
HORVU.MOREX.r3.1HG0089280	-1.19909	2.3e-06
HORVU.MOREX.r3.5HG0484710	-1.15277	2.3e-06
HORVU.MOREX.r3.7HG0671540	-1.57652	2.3e-06
HORVU.MOREX.r3.4HG0395580	-1.01338	2.3e-06
HORVU.MOREX.r3.7HG0690270	-1.11694	2.4e-06
HORVU.MOREX.r3.7HG0664800	-0.894497	2.4e-06
HORVU.MOREX.r3.4HG0386180	-0.778224	2.4e-06
HORVU.MOREX.r3.3HG0305390	-1.46772	2.4e-06
HORVU.MOREX.r3.1HG0018030	-1.61129	2.6e-06
HORVU.MOREX.r3.6HG0590620	-0.881007	2.6e-06
HORVU.MOREX.r3.3HG0271660	-1.65568	2.6e-06
HORVU.MOREX.r3.6HG0553950	-1.29478	2.7e-06
HORVU.MOREX.r3.5HG0490470	-1.67234	2.7e-06
HORVU.MOREX.r3.5HG0439320	-1.94745	2.7e-06
HORVU.MOREX.r3.6HG0566190	-2.05145	2.7e-06
HORVU.MOREX.r3.7HG0712530	-3.66603	2.7e-06
HORVU.MOREX.r3.3HG0293580	-1.09725	2.7e-06
HORVU.MOREX.r3.1HG0092730	-0.998993	2.7e-06
HORVU.MOREX.r3.6HG0623840	-2.42642	2.8e-06
HORVU.MOREX.r3.2HG0186970	-0.964965	2.8e-06
HORVU.MOREX.r3.6HG0600660	-1.46177	2.9e-06
HORVU.MOREX.r3.5HG0503070	-1.10975	2.9e-06
HORVU.MOREX.r3.1HG0043530	-1.15316	2.9e-06
HORVU.MOREX.r3.7HG0713840	-1.20037	2.9e-06
HORVU.MOREX.r3.7HG0651330	-0.977522	2.9e-06
HORVU.MOREX.r3.1HG0016090	-0.70756	3e-06
HORVU.MOREX.r3.2HG0196210	-2.81366	3e-06
HORVU.MOREX.r3.6HG0543370	-5.69662	3e-06
HORVU.MOREX.r3.4HG0350840	-0.804709	3.1e-06
HORVU.MOREX.r3.1HG0025320	-0.966465	3.1e-06
HORVU.MOREX.r3.1HG0083700	-3.20386	3.1e-06
HORVU.MOREX.r3.7HG0706170	-5.92326	3.1e-06
HORVU.MOREX.r3.1HG0069420	-0.796589	3.1e-06
HORVU.MOREX.r3.4HG0416170	-1.03163	3.1e-06
HORVU.MOREX.r3.1HG0054270	-1.22961	3.2e-06
HORVU.MOREX.r3.2HG0205250	-0.959318	3.2e-06
HORVU.MOREX.r3.6HG0600010	-1.44479	3.2e-06
HORVU.MOREX.r3.6HG0617300	-1.06573	3.4e-06
HORVU.MOREX.r3.3HG0223180	-0.695354	3.4e-06
HORVU.MOREX.r3.3HG0301990	-1.71829	3.4e-06
HORVU.MOREX.r3.4HG0334050	-1.18031	3.5e-06
HORVU.MOREX.r3.1HG0024740	-1.25448	3.5e-06
HORVU.MOREX.r3.7HG0652120	-1.26768	3.5e-06
HORVU.MOREX.r3.3HG0246070	-0.855	3.6e-06
HORVU.MOREX.r3.7HG0726320	-1.74596	3.7e-06
HORVU.MOREX.r3.5HG0446360	-1.01181	3.7e-06
HORVU.MOREX.r3.3HG0238250	-0.595112	3.7e-06
HORVU.MOREX.r3.4HG0343310	-0.748668	3.8e-06
HORVU.MOREX.r3.1HG0089250	-2.69391	3.8e-06
HORVU.MOREX.r3.2HG0164020	-2.5892	3.8e-06
HORVU.MOREX.r3.1HG0067250	-0.972602	3.8e-06
HORVU.MOREX.r3.2HG0165910	-1.76837	3.8e-06
HORVU.MOREX.r3.4HG0412260	-0.768898	3.9e-06
HORVU.MOREX.r3.3HG0226190	-2.76407	3.9e-06
HORVU.MOREX.r3.6HG0551380	-1.26775	3.9e-06
HORVU.MOREX.r3.4HG0344370	-4.47371	4e-06
HORVU.MOREX.r3.5HG0525440	-1.36507	4e-06
HORVU.MOREX.r3.2HG0107710	-0.852889	4e-06
HORVU.MOREX.r3.6HG0609220	-0.502073	4e-06
HORVU.MOREX.r3.4HG0415490	-3.09744	4e-06
HORVU.MOREX.r3.6HG0634250	-0.94015	4.1e-06
HORVU.MOREX.r3.1HG0094440	-2.92456	4.1e-06
HORVU.MOREX.r3.3HG0225930	-0.72075	4.1e-06
HORVU.MOREX.r3.3HG0259280	-1.19296	4.1e-06
HORVU.MOREX.r3.3HG0257850	-0.903935	4.1e-06
HORVU.MOREX.r3.4HG0388460	-3.48344	4.2e-06
HORVU.MOREX.r3.2HG0194700	-1.14794	4.2e-06
HORVU.MOREX.r3.6HG0597280	-2.23085	4.2e-06
HORVU.MOREX.r3.2HG0198070	-0.913977	4.3e-06
HORVU.MOREX.r3.4HG0402170	-1.04056	4.3e-06
HORVU.MOREX.r3.1HG0050190	-1.36328	4.3e-06
HORVU.MOREX.r3.7HG0694670	-0.734908	4.3e-06
HORVU.MOREX.r3.6HG0613310	-0.898428	4.4e-06
HORVU.MOREX.r3.5HG0513870	-0.94593	4.4e-06
HORVU.MOREX.r3.6HG0572560	-0.899552	4.5e-06
HORVU.MOREX.r3.2HG0173630	-0.749947	4.5e-06
HORVU.MOREX.r3.2HG0122170	-0.719643	4.5e-06
HORVU.MOREX.r3.6HG0616130	-0.955728	4.8e-06
HORVU.MOREX.r3.7HG0729290	-1.20284	4.8e-06
HORVU.MOREX.r3.6HG0603230	-0.874086	4.8e-06
HORVU.MOREX.r3.1HG0079760	-1.75708	4.8e-06
HORVU.MOREX.r3.6HG0553430	-1.80271	4.8e-06
HORVU.MOREX.r3.7HG0720860	-1.40383	4.9e-06
HORVU.MOREX.r3.1HG0012110	-2.71875	4.9e-06
HORVU.MOREX.r3.2HG0211090	-0.992848	4.9e-06
HORVU.MOREX.r3.2HG0157290	-1.3816	4.9e-06
HORVU.MOREX.r3.3HG0231020	-1.99013	4.9e-06
HORVU.MOREX.r3.2HG0217690	-5.50136	4.9e-06
HORVU.MOREX.r3.3HG0299230	-1.02662	5e-06
HORVU.MOREX.r3.2HG0166450	-1.95966	5e-06
HORVU.MOREX.r3.7HG0734170	-0.968154	5e-06
HORVU.MOREX.r3.2HG0191040	-0.763186	5e-06
HORVU.MOREX.r3.2HG0183420	-0.595726	5.1e-06
HORVU.MOREX.r3.6HG0623140	-1.94693	5.1e-06
HORVU.MOREX.r3.5HG0507340	-3.76497	5.3e-06
HORVU.MOREX.r3.3HG0267830	-1.18376	5.3e-06
HORVU.MOREX.r3.5HG0462200	-2.93933	5.4e-06
HORVU.MOREX.r3.1HG0094050	-0.906184	5.4e-06
HORVU.MOREX.r3.5HG0484290	-1.025	5.4e-06
HORVU.MOREX.r3.4HG0412640	-1.52221	5.4e-06
HORVU.MOREX.r3.6HG0609570	-0.775513	5.5e-06
HORVU.MOREX.r3.2HG0186240	-0.69589	5.5e-06
HORVU.MOREX.r3.5HG0535180	-1.38538	5.6e-06
HORVU.MOREX.r3.6HG0575360	-1.58852	5.6e-06
HORVU.MOREX.r3.5HG0481530	-1.60879	5.7e-06
HORVU.MOREX.r3.2HG0173960	-1.04097	5.7e-06
HORVU.MOREX.r3.3HG0294080	-0.850872	5.7e-06
HORVU.MOREX.r3.3HG0225910	-2.6448	5.7e-06
HORVU.MOREX.r3.4HG0349200	-1.38643	5.8e-06
HORVU.MOREX.r3.7HG0748080	-1.00473	5.8e-06
HORVU.MOREX.r3.7HG0715480	-2.90717	5.8e-06
HORVU.MOREX.r3.7HG0670690	-3.38587	5.8e-06
HORVU.MOREX.r3.2HG0122840	-1.64003	5.9e-06
HORVU.MOREX.r3.5HG0499890	-0.643428	5.9e-06
HORVU.MOREX.r3.6HG0599750	-0.665668	6e-06
HORVU.MOREX.r3.6HG0630400	-1.13976	6e-06
HORVU.MOREX.r3.5HG0483130	-1.03123	6e-06
HORVU.MOREX.r3.7HG0729150	-1.41627	6.1e-06
HORVU.MOREX.r3.2HG0112150	-0.843854	6.2e-06
HORVU.MOREX.r3.3HG0298480	-0.596413	6.2e-06
HORVU.MOREX.r3.1HG0023840	-0.600603	6.2e-06
HORVU.MOREX.r3.3HG0254010	-1.7908	6.2e-06
HORVU.MOREX.r3.1HG0089710	-2.2121	6.2e-06
HORVU.MOREX.r3.3HG0245890	-0.560224	6.3e-06
HORVU.MOREX.r3.4HG0340420	-0.681863	6.3e-06
HORVU.MOREX.r3.5HG0444880	-0.973267	6.4e-06
HORVU.MOREX.r3.3HG0309100	-0.790245	6.4e-06
HORVU.MOREX.r3.1HG0033330	-0.502001	6.5e-06
HORVU.MOREX.r3.2HG0129240	-1.13367	6.6e-06
HORVU.MOREX.r3.5HG0504400	-0.716809	6.6e-06
HORVU.MOREX.r3.3HG0302570	-2.87284	6.7e-06
HORVU.MOREX.r3.4HG0395550	-0.911545	6.8e-06
HORVU.MOREX.r3.7HG0686170	-5.83885	6.8e-06
HORVU.MOREX.r3.2HG0202980	-5.59659	6.8e-06
HORVU.MOREX.r3.7HG0667150	-1.21262	6.8e-06
HORVU.MOREX.r3.3HG0291490	-1.17137	6.9e-06
HORVU.MOREX.r3.5HG0537360	-2.31962	6.9e-06
HORVU.MOREX.r3.4HG0348870	-1.21096	7e-06
HORVU.MOREX.r3.3HG0300270	-2.22774	7e-06
HORVU.MOREX.r3.5HG0480040	-1.08495	7.1e-06
HORVU.MOREX.r3.4HG0380840	-1.22815	7.2e-06
HORVU.MOREX.r3.3HG0230640	-0.762641	7.2e-06
HORVU.MOREX.r3.1HG0095200	-0.864091	7.3e-06
HORVU.MOREX.r3.2HG0111060	-0.724807	7.3e-06
HORVU.MOREX.r3.6HG0627980	-0.969044	7.5e-06
HORVU.MOREX.r3.4HG0343510	-0.54367	7.5e-06
HORVU.MOREX.r3.3HG0276410	-0.831145	7.7e-06
HORVU.MOREX.r3.2HG0211180	-0.543523	7.7e-06
HORVU.MOREX.r3.7HG0736150	-2.18027	8e-06
HORVU.MOREX.r3.6HG0551840	-1.06672	8e-06
HORVU.MOREX.r3.1HG0063590	-4.027	8.3e-06
HORVU.MOREX.r3.7HG0733700	-0.748409	8.4e-06
HORVU.MOREX.r3.7HG0724170	-1.94308	8.4e-06
HORVU.MOREX.r3.1HG0061330	-0.557	8.4e-06
HORVU.MOREX.r3.7HG0659120	-1.09841	8.5e-06
HORVU.MOREX.r3.2HG0126380	-2.69024	8.5e-06
HORVU.MOREX.r3.6HG0555890	-0.832305	8.6e-06
HORVU.MOREX.r3.4HG0395220	-0.627517	8.7e-06
HORVU.MOREX.r3.2HG0169670	-1.30532	8.7e-06
HORVU.MOREX.r3.5HG0432550	-1.50281	8.7e-06
HORVU.MOREX.r3.2HG0192540	-0.617468	9.1e-06
HORVU.MOREX.r3.3HG0246030	-1.06827	9.3e-06
HORVU.MOREX.r3.7HG0674720	-1.27121	9.3e-06
HORVU.MOREX.r3.7HG0737180	-1.28715	9.4e-06
HORVU.MOREX.r3.1HG0093060	-1.91803	9.4e-06
HORVU.MOREX.r3.7HG0734470	-1.01115	9.5e-06
HORVU.MOREX.r3.5HG0487490	-1.63668	9.6e-06
HORVU.MOREX.r3.1HG0076550	-0.808747	9.6e-06
HORVU.MOREX.r3.4HG0405390	-3.51826	9.7e-06
HORVU.MOREX.r3.3HG0294450	-2.56756	9.9e-06
HORVU.MOREX.r3.2HG0203000	-5.8736	1.01e-05
HORVU.MOREX.r3.7HG0654670	-6.24684	1.01e-05
HORVU.MOREX.r3.7HG0735470	-0.828549	1.06e-05
HORVU.MOREX.r3.1HG0031410	-0.69901	1.06e-05
HORVU.MOREX.r3.2HG0135240	-1.09835	1.09e-05
HORVU.MOREX.r3.3HG0279370	-0.754027	1.1e-05
HORVU.MOREX.r3.4HG0343660	-0.752641	1.11e-05
HORVU.MOREX.r3.1HG0047060	-0.727131	1.11e-05
HORVU.MOREX.r3.6HG0547680	-1.41618	1.13e-05
HORVU.MOREX.r3.5HG0485780	-1.45163	1.13e-05
HORVU.MOREX.r3.6HG0558620	-0.80845	1.16e-05
HORVU.MOREX.r3.2HG0181380	-1.97166	1.16e-05
HORVU.MOREX.r3.7HG0680410	-0.671138	1.17e-05
HORVU.MOREX.r3.1HG0064030	-1.07052	1.17e-05
HORVU.MOREX.r3.3HG0285250	-0.849618	1.17e-05
HORVU.MOREX.r3.7HG0747440	-3.60554	1.17e-05
HORVU.MOREX.r3.4HG0399470	-2.40585	1.18e-05
HORVU.MOREX.r3.3HG0295040	-1.42654	1.19e-05
HORVU.MOREX.r3.5HG0424650	-1.78904	1.19e-05
HORVU.MOREX.r3.5HG0522480	-1.41374	1.19e-05
HORVU.MOREX.r3.2HG0105990	-1.29077	1.19e-05
HORVU.MOREX.r3.3HG0242670	-2.30864	1.19e-05
HORVU.MOREX.r3.6HG0540930	-3.46207	1.2e-05
HORVU.MOREX.r3.7HG0704450	-1.75913	1.2e-05
HORVU.MOREX.r3.4HG0382260	-1.12024	1.22e-05
HORVU.MOREX.r3.3HG0272350	-0.820597	1.22e-05
HORVU.MOREX.r3.1HG0059750	-0.502065	1.24e-05
HORVU.MOREX.r3.7HG0677960	-0.932763	1.24e-05
HORVU.MOREX.r3.5HG0517490	-1.19633	1.25e-05
HORVU.MOREX.r3.4HG0417850	-1.11997	1.25e-05
HORVU.MOREX.r3.5HG0487600	-1.51821	1.25e-05
HORVU.MOREX.r3.5HG0423430	-0.769308	1.26e-05
HORVU.MOREX.r3.1HG0069080	-0.817674	1.26e-05
HORVU.MOREX.r3.2HG0107070	-0.667676	1.26e-05
HORVU.MOREX.r3.1HG0038750	-1.49363	1.27e-05
HORVU.MOREX.r3.7HG0665590	-0.664373	1.3e-05
HORVU.MOREX.r3.6HG0587290	-1.74001	1.33e-05
HORVU.MOREX.r3.2HG0202730	-3.51337	1.34e-05
HORVU.MOREX.r3.3HG0266110	-2.84879	1.35e-05
HORVU.MOREX.r3.4HG0335680	-0.998717	1.36e-05
HORVU.MOREX.r3.3HG0293250	-1.30746	1.37e-05
HORVU.MOREX.r3.5HG0494920	-1.77212	1.37e-05
HORVU.MOREX.r3.6HG0619800	-0.91556	1.4e-05
HORVU.MOREX.r3.3HG0309630	-0.936219	1.4e-05
HORVU.MOREX.r3.4HG0378980	-1.00295	1.41e-05
HORVU.MOREX.r3.6HG0630650	-2.5964	1.41e-05
HORVU.MOREX.r3.3HG0227360	-0.972595	1.44e-05
HORVU.MOREX.r3.7HG0720100	-0.569701	1.44e-05
HORVU.MOREX.r3.2HG0160130	-2.15628	1.45e-05
HORVU.MOREX.r3.4HG0404390	-2.51068	1.45e-05
HORVU.MOREX.r3.6HG0591220	-1.16527	1.47e-05
HORVU.MOREX.r3.4HG0354350	-1.23908	1.48e-05
HORVU.MOREX.r3.6HG0602880	-0.784313	1.49e-05
HORVU.MOREX.r3.3HG0271470	-0.683137	1.5e-05
HORVU.MOREX.r3.7HG0636540	-1.27388	1.52e-05
HORVU.MOREX.r3.1HG0074020	-0.649547	1.52e-05
HORVU.MOREX.r3.3HG0290120	-1.53682	1.53e-05
HORVU.MOREX.r3.7HG0670910	-0.784792	1.56e-05
HORVU.MOREX.r3.4HG0388700	-1.53634	1.59e-05
HORVU.MOREX.r3.6HG0593470	-0.734412	1.6e-05
HORVU.MOREX.r3.3HG0295880	-1.25599	1.6e-05
HORVU.MOREX.r3.6HG0600000	-3.1083	1.6e-05
HORVU.MOREX.r3.5HG0514150	-0.869408	1.62e-05
HORVU.MOREX.r3.5HG0508940	-1.84494	1.65e-05
HORVU.MOREX.r3.5HG0509260	-1.11015	1.66e-05
HORVU.MOREX.r3.2HG0182210	-0.9658	1.66e-05
HORVU.MOREX.r3.4HG0339730	-0.56461	1.66e-05
HORVU.MOREX.r3.2HG0165730	-1.09317	1.67e-05
HORVU.MOREX.r3.5HG0490690	-0.860783	1.68e-05
HORVU.MOREX.r3.5HG0473240	-5.17592	1.68e-05
HORVU.MOREX.r3.2HG0186200	-1.08465	1.68e-05
HORVU.MOREX.r3.1HG0038440	-1.18977	1.73e-05
HORVU.MOREX.r3.2HG0209640	-1.20084	1.76e-05
HORVU.MOREX.r3.4HG0358980	-1.65964	1.77e-05
HORVU.MOREX.r3.4HG0394470	-0.885268	1.77e-05
HORVU.MOREX.r3.2HG0188290	-0.873404	1.79e-05
HORVU.MOREX.r3.7HG0729620	-1.3005	1.81e-05
HORVU.MOREX.r3.1HG0002100	-2.27726	1.84e-05
HORVU.MOREX.r3.UnG0766560	-0.776194	1.84e-05
HORVU.MOREX.r3.UnG0767530	-0.776194	1.84e-05
HORVU.MOREX.r3.UnG0770310	-0.776194	1.84e-05
HORVU.MOREX.r3.UnG0771000	-0.776194	1.84e-05
HORVU.MOREX.r3.UnG0783070	-0.776194	1.84e-05
HORVU.MOREX.r3.UnG0785360	-0.776194	1.84e-05
HORVU.MOREX.r3.UnG0790330	-0.776194	1.84e-05
HORVU.MOREX.r3.UnG0802840	-0.776194	1.84e-05
HORVU.MOREX.r3.UnG0816300	-0.776194	1.84e-05
HORVU.MOREX.r3.3HG0298330	-0.925356	1.9e-05
HORVU.MOREX.r3.2HG0182400	-0.840955	1.91e-05
HORVU.MOREX.r3.7HG0679570	-1.06012	1.92e-05
HORVU.MOREX.r3.1HG0058790	-2.64582	1.92e-05
HORVU.MOREX.r3.4HG0418230	-1.32907	1.92e-05
HORVU.MOREX.r3.6HG0603750	-0.776552	1.93e-05
HORVU.MOREX.r3.6HG0589470	-1.06106	1.95e-05
HORVU.MOREX.r3.3HG0290500	-0.762115	1.95e-05
HORVU.MOREX.r3.3HG0305840	-0.743126	1.96e-05
HORVU.MOREX.r3.7HG0695170	-0.564082	1.96e-05
HORVU.MOREX.r3.7HG0749680	-1.53918	1.97e-05
HORVU.MOREX.r3.2HG0193390	-0.895808	1.98e-05
HORVU.MOREX.r3.3HG0310880	-0.90842	1.98e-05
HORVU.MOREX.r3.2HG0195510	-2.09382	1.99e-05
HORVU.MOREX.r3.7HG0637240	-2.40056	1.99e-05
HORVU.MOREX.r3.3HG0250330	-0.82935	2.03e-05
HORVU.MOREX.r3.7HG0751450	-0.856824	2.04e-05
HORVU.MOREX.r3.2HG0131300	-0.520903	2.04e-05
HORVU.MOREX.r3.7HG0684150	-0.725747	2.05e-05
HORVU.MOREX.r3.3HG0270250	-1.08538	2.05e-05
HORVU.MOREX.r3.1HG0076260	-0.959498	2.1e-05
HORVU.MOREX.r3.3HG0283290	-2.42607	2.11e-05
HORVU.MOREX.r3.7HG0696750	-0.724428	2.12e-05
HORVU.MOREX.r3.6HG0589950	-0.515235	2.14e-05
HORVU.MOREX.r3.1HG0053670	-1.14985	2.15e-05
HORVU.MOREX.r3.1HG0014560	-0.903612	2.15e-05
HORVU.MOREX.r3.2HG0105150	-1.46204	2.15e-05
HORVU.MOREX.r3.3HG0324480	-1.70266	2.15e-05
HORVU.MOREX.r3.4HG0380480	-1.44499	2.16e-05
HORVU.MOREX.r3.4HG0407520	-1.09897	2.16e-05
HORVU.MOREX.r3.6HG0585370	-1.98537	2.17e-05
HORVU.MOREX.r3.3HG0221460	-0.968551	2.18e-05
HORVU.MOREX.r3.6HG0616070	-1.39581	2.19e-05
HORVU.MOREX.r3.2HG0126550	-0.708425	2.19e-05
HORVU.MOREX.r3.1HG0017770	-2.29611	2.2e-05
HORVU.MOREX.r3.1HG0033970	-1.10286	2.21e-05
HORVU.MOREX.r3.1HG0080250	-2.05747	2.23e-05
HORVU.MOREX.r3.3HG0247360	-0.84048	2.25e-05
HORVU.MOREX.r3.6HG0589860	-0.701008	2.25e-05
HORVU.MOREX.r3.6HG0566220	-0.71447	2.27e-05
HORVU.MOREX.r3.3HG0310440	-0.605574	2.3e-05
HORVU.MOREX.r3.UnG0754540	-0.581121	2.38e-05
HORVU.MOREX.r3.2HG0119280	-1.12577	2.4e-05
HORVU.MOREX.r3.3HG0327120	-1.00068	2.43e-05
HORVU.MOREX.r3.6HG0552030	-0.762793	2.45e-05
HORVU.MOREX.r3.3HG0310750	-1.67179	2.46e-05
HORVU.MOREX.r3.5HG0495100	-0.758002	2.47e-05
HORVU.MOREX.r3.2HG0096010	-1.17163	2.47e-05
HORVU.MOREX.r3.5HG0424720	-0.58777	2.49e-05
HORVU.MOREX.r3.5HG0493920	-0.537182	2.5e-05
HORVU.MOREX.r3.2HG0211860	-1.32615	2.54e-05
HORVU.MOREX.r3.7HG0750360	-1.1514	2.56e-05
HORVU.MOREX.r3.6HG0604000	-1.13285	2.59e-05
HORVU.MOREX.r3.7HG0680980	-1.15098	2.62e-05
HORVU.MOREX.r3.6HG0538350	-2.64548	2.65e-05
HORVU.MOREX.r3.5HG0477590	-1.71852	2.66e-05
HORVU.MOREX.r3.4HG0403400	-0.51619	2.67e-05
HORVU.MOREX.r3.5HG0521710	-1.55373	2.71e-05
HORVU.MOREX.r3.4HG0361440	-0.859559	2.76e-05
HORVU.MOREX.r3.4HG0347570	-1.2221	2.8e-05
HORVU.MOREX.r3.3HG0234500	-1.10956	2.87e-05
HORVU.MOREX.r3.1HG0094980	-0.816045	2.88e-05
HORVU.MOREX.r3.6HG0568480	-0.859907	2.92e-05
HORVU.MOREX.r3.7HG0638340	-0.862905	2.93e-05
HORVU.MOREX.r3.6HG0614470	-1.46805	2.97e-05
HORVU.MOREX.r3.2HG0167060	-3.95963	2.98e-05
HORVU.MOREX.r3.5HG0469250	-0.583476	3.01e-05
HORVU.MOREX.r3.6HG0569540	-0.899586	3.01e-05
HORVU.MOREX.r3.5HG0488620	-0.514093	3.02e-05
HORVU.MOREX.r3.5HG0462850	-1.52746	3.03e-05
HORVU.MOREX.r3.1HG0059910	-3.13856	3.04e-05
HORVU.MOREX.r3.4HG0379210	-1.30054	3.04e-05
HORVU.MOREX.r3.1HG0028150	-0.753451	3.05e-05
HORVU.MOREX.r3.5HG0487750	-1.27895	3.06e-05
HORVU.MOREX.r3.6HG0616170	-1.00343	3.06e-05
HORVU.MOREX.r3.3HG0268210	-3.15843	3.06e-05
HORVU.MOREX.r3.3HG0306990	-0.557754	3.08e-05
HORVU.MOREX.r3.6HG0612360	-2.47765	3.08e-05
HORVU.MOREX.r3.7HG0689970	-0.651306	3.09e-05
HORVU.MOREX.r3.5HG0508410	-1.00042	3.14e-05
HORVU.MOREX.r3.4HG0343950	-0.685355	3.16e-05
HORVU.MOREX.r3.4HG0339590	-0.858369	3.17e-05
HORVU.MOREX.r3.5HG0488650	-0.914897	3.21e-05
HORVU.MOREX.r3.7HG0751310	-0.52908	3.22e-05
HORVU.MOREX.r3.2HG0104780	-1.45758	3.23e-05
HORVU.MOREX.r3.1HG0021760	-5.23435	3.25e-05
HORVU.MOREX.r3.3HG0218110	-0.59567	3.26e-05
HORVU.MOREX.r3.2HG0205510	-5.62059	3.3e-05
HORVU.MOREX.r3.7HG0722080	-0.756391	3.3e-05
HORVU.MOREX.r3.5HG0507950	-1.29656	3.31e-05
HORVU.MOREX.r3.6HG0593390	-1.00743	3.35e-05
HORVU.MOREX.r3.4HG0354250	-0.658369	3.41e-05
HORVU.MOREX.r3.1HG0069770	-0.758769	3.45e-05
HORVU.MOREX.r3.4HG0412570	-0.510911	3.48e-05
HORVU.MOREX.r3.6HG0563630	-5.48515	3.49e-05
HORVU.MOREX.r3.2HG0215760	-2.21229	3.5e-05
HORVU.MOREX.r3.6HG0607570	-1.28546	3.51e-05
HORVU.MOREX.r3.5HG0456070	-1.21797	3.52e-05
HORVU.MOREX.r3.7HG0749810	-1.94844	3.52e-05
HORVU.MOREX.r3.1HG0047250	-0.912637	3.56e-05
HORVU.MOREX.r3.7HG0719650	-0.548894	3.59e-05
HORVU.MOREX.r3.1HG0008640	-1.27133	3.61e-05
HORVU.MOREX.r3.7HG0676790	-1.35601	3.63e-05
HORVU.MOREX.r3.5HG0533330	-1.17974	3.65e-05
HORVU.MOREX.r3.4HG0410720	-0.811595	3.67e-05
HORVU.MOREX.r3.4HG0407630	-1.27828	3.68e-05
HORVU.MOREX.r3.5HG0469020	-0.670737	3.69e-05
HORVU.MOREX.r3.7HG0644480	-1.22031	3.74e-05
HORVU.MOREX.r3.6HG0538290	-2.92538	3.78e-05
HORVU.MOREX.r3.6HG0619470	-0.908201	3.79e-05
HORVU.MOREX.r3.2HG0194760	-1.12249	3.89e-05
HORVU.MOREX.r3.6HG0538520	-7.2575	3.91e-05
HORVU.MOREX.r3.4HG0379320	-0.900437	3.92e-05
HORVU.MOREX.r3.6HG0593580	-2.05212	3.93e-05
HORVU.MOREX.r3.3HG0302520	-2.13917	3.98e-05
HORVU.MOREX.r3.2HG0102870	-2.27539	3.99e-05
HORVU.MOREX.r3.1HG0064050	-1.24318	4.02e-05
HORVU.MOREX.r3.3HG0283080	-0.723583	4.02e-05
HORVU.MOREX.r3.1HG0058280	-0.639369	4.04e-05
HORVU.MOREX.r3.3HG0277690	-1.20318	4.04e-05
HORVU.MOREX.r3.1HG0070770	-1.01436	4.12e-05
HORVU.MOREX.r3.3HG0292100	-1.49227	4.12e-05
HORVU.MOREX.r3.3HG0316100	-5.12487	4.15e-05
HORVU.MOREX.r3.2HG0114360	-1.60975	4.17e-05
HORVU.MOREX.r3.4HG0378080	-1.87695	4.2e-05
HORVU.MOREX.r3.7HG0722640	-0.63035	4.23e-05
HORVU.MOREX.r3.6HG0607460	-0.740392	4.24e-05
HORVU.MOREX.r3.5HG0490810	-1.50482	4.25e-05
HORVU.MOREX.r3.2HG0127530	-0.913738	4.25e-05
HORVU.MOREX.r3.1HG0054020	-0.848436	4.26e-05
HORVU.MOREX.r3.5HG0459140	-1.54974	4.29e-05
HORVU.MOREX.r3.1HG0087270	-0.554588	4.3e-05
HORVU.MOREX.r3.4HG0418320	-4.97126	4.3e-05
HORVU.MOREX.r3.5HG0426520	-0.611216	4.3e-05
HORVU.MOREX.r3.4HG0410890	-1.68778	4.3e-05
HORVU.MOREX.r3.6HG0591930	-1.1194	4.3e-05
HORVU.MOREX.r3.7HG0691910	-1.61011	4.37e-05
HORVU.MOREX.r3.1HG0044640	-1.45518	4.41e-05
HORVU.MOREX.r3.7HG0679650	-1.07259	4.41e-05
HORVU.MOREX.r3.6HG0551990	-2.40154	4.42e-05
HORVU.MOREX.r3.6HG0567010	-1.31223	4.44e-05
HORVU.MOREX.r3.3HG0238180	-0.868973	4.45e-05
HORVU.MOREX.r3.6HG0553080	-0.828878	4.49e-05
HORVU.MOREX.r3.4HG0343300	-0.743563	4.51e-05
HORVU.MOREX.r3.7HG0727290	-1.1609	4.57e-05
HORVU.MOREX.r3.5HG0459420	-2.89868	4.59e-05
HORVU.MOREX.r3.3HG0227210	-0.827054	4.62e-05
HORVU.MOREX.r3.5HG0517300	-1.07818	4.62e-05
HORVU.MOREX.r3.2HG0168330	-0.950179	4.68e-05
HORVU.MOREX.r3.7HG0734270	-0.714859	4.72e-05
HORVU.MOREX.r3.2HG0163090	-1.03552	4.73e-05
HORVU.MOREX.r3.7HG0725960	-0.665198	4.75e-05
HORVU.MOREX.r3.1HG0077620	-4.84269	4.75e-05
HORVU.MOREX.r3.2HG0193190	-0.763017	4.79e-05
HORVU.MOREX.r3.2HG0119120	-2.01455	4.83e-05
HORVU.MOREX.r3.4HG0339660	-0.837638	4.84e-05
HORVU.MOREX.r3.UnG0754550	-0.820586	4.89e-05
HORVU.MOREX.r3.5HG0456060	-1.53032	4.92e-05
HORVU.MOREX.r3.3HG0315190	-1.30899	4.92e-05
HORVU.MOREX.r3.2HG0128530	-0.901301	4.98e-05
HORVU.MOREX.r3.5HG0533640	-1.38217	4.98e-05
HORVU.MOREX.r3.3HG0321460	-1.32907	4.98e-05
HORVU.MOREX.r3.3HG0322830	-2.15736	5.11e-05
HORVU.MOREX.r3.4HG0388470	-0.928619	5.14e-05
HORVU.MOREX.r3.1HG0037500	-1.05831	5.17e-05
HORVU.MOREX.r3.2HG0143250	-0.923118	5.21e-05
HORVU.MOREX.r3.1HG0073160	-0.58875	5.23e-05
HORVU.MOREX.r3.4HG0397370	-1.23292	5.26e-05
HORVU.MOREX.r3.5HG0475700	-1.49681	5.3e-05
HORVU.MOREX.r3.4HG0409110	-1.39998	5.32e-05
HORVU.MOREX.r3.1HG0033460	-1.50444	5.33e-05
HORVU.MOREX.r3.5HG0430870	-0.572451	5.33e-05
HORVU.MOREX.r3.4HG0344320	-0.894939	5.33e-05
HORVU.MOREX.r3.4HG0334790	-0.884186	5.44e-05
HORVU.MOREX.r3.4HG0377060	-0.97873	5.51e-05
HORVU.MOREX.r3.6HG0552590	-2.50439	5.52e-05
HORVU.MOREX.r3.6HG0608050	-5.03483	5.54e-05
HORVU.MOREX.r3.7HG0731750	-0.57067	5.55e-05
HORVU.MOREX.r3.3HG0319350	-0.500676	5.56e-05
HORVU.MOREX.r3.5HG0420210	-1.02163	5.74e-05
HORVU.MOREX.r3.7HG0654500	-3.42393	5.75e-05
HORVU.MOREX.r3.2HG0206600	-2.52375	5.79e-05
HORVU.MOREX.r3.3HG0285000	-1.42523	5.83e-05
HORVU.MOREX.r3.3HG0300560	-1.05564	5.83e-05
HORVU.MOREX.r3.7HG0732710	-0.760579	5.93e-05
HORVU.MOREX.r3.1HG0058390	-1.38995	5.96e-05
HORVU.MOREX.r3.3HG0282840	-1.14328	6.01e-05
HORVU.MOREX.r3.5HG0463300	-1.19547	6.03e-05
HORVU.MOREX.r3.3HG0253440	-0.95218	6.07e-05
HORVU.MOREX.r3.2HG0209620	-0.986904	6.11e-05
HORVU.MOREX.r3.4HG0415820	-1.27939	6.13e-05
HORVU.MOREX.r3.3HG0329540	-0.802864	6.17e-05
HORVU.MOREX.r3.7HG0675230	-1.08698	6.19e-05
HORVU.MOREX.r3.6HG0546620	-0.514521	6.25e-05
HORVU.MOREX.r3.5HG0464400	-1.20897	6.27e-05
HORVU.MOREX.r3.7HG0696650	-1.4238	6.29e-05
HORVU.MOREX.r3.5HG0433220	-1.32463	6.3e-05
HORVU.MOREX.r3.3HG0298540	-1.21861	6.41e-05
HORVU.MOREX.r3.5HG0448970	-5.80084	6.41e-05
HORVU.MOREX.r3.4HG0417720	-1.84586	6.52e-05
HORVU.MOREX.r3.7HG0738570	-0.563847	6.53e-05
HORVU.MOREX.r3.2HG0131740	-3.37036	6.7e-05
HORVU.MOREX.r3.1HG0081380	-1.5757	6.71e-05
HORVU.MOREX.r3.1HG0005600	-1.56069	6.74e-05
HORVU.MOREX.r3.2HG0188200	-0.752047	6.77e-05
HORVU.MOREX.r3.4HG0401500	-0.755507	6.77e-05
HORVU.MOREX.r3.1HG0086810	-0.792328	6.84e-05
HORVU.MOREX.r3.6HG0552760	-0.74131	6.9e-05
HORVU.MOREX.r3.5HG0486800	-1.31756	6.94e-05
HORVU.MOREX.r3.4HG0332220	-1.09747	7.02e-05
HORVU.MOREX.r3.2HG0210300	-1.11063	7.05e-05
HORVU.MOREX.r3.5HG0494880	-1.33654	7.11e-05
HORVU.MOREX.r3.1HG0063890	-1.35316	7.14e-05
HORVU.MOREX.r3.6HG0601930	-0.572693	7.16e-05
HORVU.MOREX.r3.2HG0180730	-0.656158	7.17e-05
HORVU.MOREX.r3.7HG0636050	-1.11243	7.22e-05
HORVU.MOREX.r3.3HG0236780	-0.564959	7.27e-05
HORVU.MOREX.r3.7HG0749220	-0.91375	7.27e-05
HORVU.MOREX.r3.5HG0508710	-2.64374	7.29e-05
HORVU.MOREX.r3.2HG0138380	-1.06206	7.35e-05
HORVU.MOREX.r3.3HG0281140	-3.91825	7.45e-05
HORVU.MOREX.r3.5HG0459270	-0.852468	7.55e-05
HORVU.MOREX.r3.4HG0411030	-1.56057	7.55e-05
HORVU.MOREX.r3.3HG0246080	-0.562663	7.57e-05
HORVU.MOREX.r3.1HG0037590	-0.980778	7.63e-05
HORVU.MOREX.r3.3HG0227400	-1.01507	7.63e-05
HORVU.MOREX.r3.5HG0528920	-0.862498	7.63e-05
HORVU.MOREX.r3.4HG0335790	-0.92206	7.66e-05
HORVU.MOREX.r3.1HG0074280	-0.886267	7.66e-05
HORVU.MOREX.r3.4HG0385330	-1.10777	7.74e-05
HORVU.MOREX.r3.3HG0267230	-0.815604	7.75e-05
HORVU.MOREX.r3.2HG0167620	-1.30251	7.86e-05
HORVU.MOREX.r3.5HG0481680	-0.785022	7.86e-05
HORVU.MOREX.r3.2HG0096520	-1.30574	7.92e-05
HORVU.MOREX.r3.6HG0616740	-1.33557	7.93e-05
HORVU.MOREX.r3.1HG0052100	-4.81238	7.96e-05
HORVU.MOREX.r3.1HG0047710	-0.687033	7.96e-05
HORVU.MOREX.r3.3HG0324260	-2.16154	8e-05
HORVU.MOREX.r3.6HG0609390	-0.607011	8.02e-05
HORVU.MOREX.r3.2HG0153960	-0.787734	8.17e-05
HORVU.MOREX.r3.4HG0416550	-1.07644	8.17e-05
HORVU.MOREX.r3.5HG0484320	-1.26801	8.17e-05
HORVU.MOREX.r3.4HG0394810	-0.73712	8.2e-05
HORVU.MOREX.r3.UnG0765280	-1.685	8.2e-05
HORVU.MOREX.r3.2HG0172580	-2.21109	8.24e-05
HORVU.MOREX.r3.3HG0247920	-0.80843	8.32e-05
HORVU.MOREX.r3.7HG0737160	-2.2083	8.32e-05
HORVU.MOREX.r3.5HG0517640	-1.63161	8.35e-05
HORVU.MOREX.r3.3HG0254810	-1.20278	8.37e-05
HORVU.MOREX.r3.3HG0273240	-1.64311	8.42e-05
HORVU.MOREX.r3.4HG0391100	-1.13144	8.43e-05
HORVU.MOREX.r3.1HG0053610	-0.530476	8.5e-05
HORVU.MOREX.r3.1HG0064730	-0.732635	8.52e-05
HORVU.MOREX.r3.1HG0070750	-1.21187	8.55e-05
HORVU.MOREX.r3.6HG0569870	-0.992825	8.56e-05
HORVU.MOREX.r3.1HG0067230	-0.716141	8.56e-05
HORVU.MOREX.r3.2HG0217300	-1.58305	8.62e-05
HORVU.MOREX.r3.6HG0557230	-2.02965	8.66e-05
HORVU.MOREX.r3.2HG0196610	-3.19725	8.81e-05
HORVU.MOREX.r3.1HG0071390	-0.568319	8.85e-05
HORVU.MOREX.r3.4HG0382510	-0.902582	8.9e-05
HORVU.MOREX.r3.6HG0618630	-1.3747	8.9e-05
HORVU.MOREX.r3.5HG0498200	-0.984621	8.94e-05
HORVU.MOREX.r3.4HG0397510	-1.26749	8.96e-05
HORVU.MOREX.r3.3HG0304830	-0.641222	8.96e-05
HORVU.MOREX.r3.3HG0295580	-0.503908	8.97e-05
HORVU.MOREX.r3.6HG0628510	-0.542905	9e-05
HORVU.MOREX.r3.2HG0167040	-2.58437	9.15e-05
HORVU.MOREX.r3.6HG0543600	-1.30836	9.17e-05
HORVU.MOREX.r3.5HG0514700	-0.79053	9.19e-05
HORVU.MOREX.r3.5HG0526900	-0.893044	9.24e-05
HORVU.MOREX.r3.4HG0398360	-1.21763	9.27e-05
HORVU.MOREX.r3.1HG0053480	-0.6506	9.35e-05
HORVU.MOREX.r3.1HG0063740	-0.724662	9.37e-05
HORVU.MOREX.r3.2HG0131550	-0.971693	9.49e-05
HORVU.MOREX.r3.1HG0073500	-1.9474	9.56e-05
HORVU.MOREX.r3.7HG0745610	-0.573944	9.56e-05
HORVU.MOREX.r3.4HG0410730	-2.45857	9.58e-05
HORVU.MOREX.r3.3HG0267000	-0.884099	9.59e-05
HORVU.MOREX.r3.2HG0202360	-4.91058	9.6e-05
HORVU.MOREX.r3.7HG0714980	-0.831216	9.65e-05
HORVU.MOREX.r3.4HG0344790	-1.24008	9.66e-05
HORVU.MOREX.r3.1HG0080260	-0.615083	9.69e-05
HORVU.MOREX.r3.2HG0163890	-0.882789	9.79e-05
HORVU.MOREX.r3.5HG0508870	-0.868965	9.8e-05
HORVU.MOREX.r3.4HG0413620	-0.735796	9.82e-05
HORVU.MOREX.r3.4HG0374480	-0.970432	9.82e-05
HORVU.MOREX.r3.7HG0696190	-0.762066	9.86e-05
HORVU.MOREX.r3.2HG0138400	-0.802047	9.98e-05
HORVU.MOREX.r3.2HG0188640	-0.776259	0.0001011
HORVU.MOREX.r3.7HG0667790	-0.513964	0.0001019
HORVU.MOREX.r3.5HG0440610	-1.42661	0.0001027
HORVU.MOREX.r3.6HG0550770	-1.00619	0.0001032
HORVU.MOREX.r3.7HG0674710	-2.93456	0.0001035
HORVU.MOREX.r3.4HG0340430	-0.73525	0.0001035
HORVU.MOREX.r3.2HG0164160	-0.625311	0.0001039
HORVU.MOREX.r3.2HG0214260	-1.26338	0.0001045
HORVU.MOREX.r3.3HG0248440	-0.602372	0.0001045
HORVU.MOREX.r3.3HG0227390	-1.48281	0.0001063
HORVU.MOREX.r3.2HG0180370	-1.10678	0.0001066
HORVU.MOREX.r3.4HG0380320	-0.807599	0.0001075
HORVU.MOREX.r3.1HG0034350	-1.89296	0.0001077
HORVU.MOREX.r3.5HG0447720	-1.04928	0.0001092
HORVU.MOREX.r3.5HG0498130	-1.05328	0.0001095
HORVU.MOREX.r3.4HG0340910	-0.862841	0.0001103
HORVU.MOREX.r3.7HG0684200	-0.841798	0.0001109
HORVU.MOREX.r3.3HG0274450	-2.26279	0.000111
HORVU.MOREX.r3.2HG0185850	-1.39112	0.0001119
HORVU.MOREX.r3.7HG0728980	-1.04749	0.0001142
HORVU.MOREX.r3.1HG0031210	-1.22873	0.0001146
HORVU.MOREX.r3.7HG0685360	-0.585014	0.0001147
HORVU.MOREX.r3.5HG0499400	-0.856794	0.0001162
HORVU.MOREX.r3.6HG0625570	-0.593291	0.0001162
HORVU.MOREX.r3.7HG0649350	-0.735227	0.0001167
HORVU.MOREX.r3.7HG0693390	-0.779978	0.0001179
HORVU.MOREX.r3.1HG0047980	-0.82106	0.0001184
HORVU.MOREX.r3.2HG0201150	-0.585665	0.0001205
HORVU.MOREX.r3.3HG0324440	-0.670138	0.0001206
HORVU.MOREX.r3.4HG0393520	-0.521768	0.0001206
HORVU.MOREX.r3.5HG0513190	-0.551625	0.0001206
HORVU.MOREX.r3.7HG0696960	-0.660818	0.0001206
HORVU.MOREX.r3.7HG0721220	-0.757145	0.0001206
HORVU.MOREX.r3.2HG0136610	-1.85818	0.0001207
HORVU.MOREX.r3.5HG0509760	-0.783001	0.0001215
HORVU.MOREX.r3.5HG0522560	-0.909765	0.0001218
HORVU.MOREX.r3.2HG0153750	-0.667454	0.0001223
HORVU.MOREX.r3.4HG0339670	-0.953945	0.0001227
HORVU.MOREX.r3.5HG0528540	-0.894615	0.0001228
HORVU.MOREX.r3.3HG0273670	-0.943471	0.0001228
HORVU.MOREX.r3.5HG0486610	-2.00203	0.0001228
HORVU.MOREX.r3.6HG0606680	-0.843514	0.0001229
HORVU.MOREX.r3.6HG0632660	-0.592895	0.0001233
HORVU.MOREX.r3.1HG0016180	-0.570828	0.0001243
HORVU.MOREX.r3.5HG0522880	-0.797412	0.000125
HORVU.MOREX.r3.2HG0113750	-0.711031	0.0001265
HORVU.MOREX.r3.7HG0679060	-4.91321	0.0001266
HORVU.MOREX.r3.5HG0487300	-1.81222	0.0001269
HORVU.MOREX.r3.2HG0161160	-0.88137	0.000127
HORVU.MOREX.r3.7HG0692340	-1.84519	0.000127
HORVU.MOREX.r3.7HG0723670	-1.95966	0.0001278
HORVU.MOREX.r3.7HG0745060	-1.59829	0.0001289
HORVU.MOREX.r3.7HG0706930	-0.653004	0.000129
HORVU.MOREX.r3.3HG0308570	-0.981177	0.0001298
HORVU.MOREX.r3.5HG0490640	-1.69316	0.0001299
HORVU.MOREX.r3.4HG0333120	-2.09656	0.0001302
HORVU.MOREX.r3.3HG0288580	-0.846786	0.0001305
HORVU.MOREX.r3.2HG0196080	-0.925549	0.0001315
HORVU.MOREX.r3.7HG0700360	-0.573206	0.0001326
HORVU.MOREX.r3.7HG0709050	-0.624787	0.0001327
HORVU.MOREX.r3.7HG0643020	-2.11758	0.0001332
HORVU.MOREX.r3.4HG0414260	-0.898534	0.0001339
HORVU.MOREX.r3.1HG0061750	-0.76731	0.000134
HORVU.MOREX.r3.2HG0110530	-0.79043	0.0001342
HORVU.MOREX.r3.5HG0482450	-1.06458	0.0001348
HORVU.MOREX.r3.2HG0095870	-1.33906	0.000135
HORVU.MOREX.r3.7HG0663150	-1.03217	0.0001354
HORVU.MOREX.r3.2HG0161240	-1.1355	0.0001359
HORVU.MOREX.r3.3HG0239190	-0.684317	0.0001398
HORVU.MOREX.r3.2HG0135950	-1.03793	0.0001399
HORVU.MOREX.r3.6HG0599960	-1.35516	0.0001414
HORVU.MOREX.r3.1HG0052320	-0.602216	0.0001428
HORVU.MOREX.r3.7HG0675410	-4.1574	0.0001432
HORVU.MOREX.r3.5HG0523960	-0.575464	0.0001435
HORVU.MOREX.r3.1HG0033820	-0.830075	0.0001442
HORVU.MOREX.r3.5HG0509030	-1.27134	0.0001445
HORVU.MOREX.r3.2HG0188750	-1.48871	0.0001449
HORVU.MOREX.r3.3HG0313370	-0.766965	0.0001456
HORVU.MOREX.r3.4HG0405660	-1.25706	0.0001463
HORVU.MOREX.r3.UnG0754600	-1.32579	0.0001468
HORVU.MOREX.r3.4HG0338400	-0.845796	0.0001502
HORVU.MOREX.r3.5HG0489710	-0.926692	0.0001505
HORVU.MOREX.r3.7HG0679220	-0.87874	0.0001505
HORVU.MOREX.r3.6HG0628920	-0.997659	0.0001508
HORVU.MOREX.r3.7HG0675850	-2.04815	0.0001516
HORVU.MOREX.r3.3HG0287530	-1.59241	0.0001544
HORVU.MOREX.r3.4HG0383570	-0.650833	0.0001547
HORVU.MOREX.r3.4HG0385050	-1.31915	0.0001549
HORVU.MOREX.r3.3HG0240890	-1.15516	0.0001554
HORVU.MOREX.r3.2HG0172640	-0.738982	0.0001564
HORVU.MOREX.r3.4HG0400520	-0.957099	0.0001564
HORVU.MOREX.r3.2HG0165250	-2.17468	0.0001569
HORVU.MOREX.r3.4HG0335760	-0.564886	0.0001574
HORVU.MOREX.r3.6HG0538470	-2.71368	0.0001574
HORVU.MOREX.r3.4HG0402070	-1.37483	0.0001578
HORVU.MOREX.r3.3HG0299800	-0.827846	0.0001581
HORVU.MOREX.r3.3HG0291170	-0.601355	0.0001583
HORVU.MOREX.r3.5HG0461970	-1.28575	0.0001596
HORVU.MOREX.r3.2HG0111290	-0.74634	0.0001603
HORVU.MOREX.r3.6HG0632860	-0.909762	0.0001603
HORVU.MOREX.r3.2HG0110620	-1.33345	0.0001609
HORVU.MOREX.r3.2HG0101580	-2.46803	0.0001611
HORVU.MOREX.r3.4HG0378400	-1.78029	0.0001624
HORVU.MOREX.r3.2HG0187940	-0.847056	0.0001628
HORVU.MOREX.r3.2HG0151710	-1.18842	0.0001631
HORVU.MOREX.r3.1HG0028250	-2.56196	0.0001632
HORVU.MOREX.r3.5HG0530280	-0.961322	0.0001634
HORVU.MOREX.r3.6HG0605830	-1.23787	0.0001634
HORVU.MOREX.r3.3HG0318720	-0.856366	0.0001645
HORVU.MOREX.r3.7HG0715120	-1.33269	0.0001667
HORVU.MOREX.r3.1HG0006400	-0.688438	0.0001674
HORVU.MOREX.r3.7HG0711020	-1.34211	0.0001688
HORVU.MOREX.r3.3HG0257770	-1.38909	0.0001713
HORVU.MOREX.r3.1HG0055010	-5.15177	0.0001716
HORVU.MOREX.r3.7HG0681700	-1.18057	0.0001729
HORVU.MOREX.r3.3HG0244680	-0.621466	0.0001745
HORVU.MOREX.r3.7HG0703790	-0.728204	0.0001759
HORVU.MOREX.r3.1HG0039840	-0.684865	0.000177
HORVU.MOREX.r3.4HG0413640	-0.701302	0.0001801
HORVU.MOREX.r3.6HG0607110	-0.54836	0.0001804
HORVU.MOREX.r3.6HG0542610	-0.848589	0.0001808
HORVU.MOREX.r3.1HG0086460	-0.65289	0.0001813
HORVU.MOREX.r3.5HG0486620	-0.823482	0.0001819
HORVU.MOREX.r3.7HG0730990	-0.822572	0.0001827
HORVU.MOREX.r3.6HG0543900	-0.530448	0.000184
HORVU.MOREX.r3.4HG0334980	-1.1387	0.0001843
HORVU.MOREX.r3.2HG0103830	-1.08215	0.0001864
HORVU.MOREX.r3.2HG0104810	-1.58827	0.0001869
HORVU.MOREX.r3.6HG0540850	-1.11714	0.000187
HORVU.MOREX.r3.5HG0518150	-0.775004	0.0001877
HORVU.MOREX.r3.1HG0052260	-2.19608	0.0001884
HORVU.MOREX.r3.4HG0380200	-0.999653	0.0001886
HORVU.MOREX.r3.2HG0193070	-0.502642	0.0001905
HORVU.MOREX.r3.2HG0097170	-0.904507	0.0001908
HORVU.MOREX.r3.2HG0202350	-0.931812	0.0001908
HORVU.MOREX.r3.1HG0027850	-0.73997	0.0001929
HORVU.MOREX.r3.2HG0144330	-1.06843	0.0001935
HORVU.MOREX.r3.6HG0611280	-2.35511	0.0001952
HORVU.MOREX.r3.1HG0082460	-1.35246	0.0001969
HORVU.MOREX.r3.2HG0173400	-1.65447	0.0001973
HORVU.MOREX.r3.3HG0280120	-0.9257	0.0001986
HORVU.MOREX.r3.2HG0124380	-1.55306	0.0001996
HORVU.MOREX.r3.4HG0410950	-0.824095	0.0002005
HORVU.MOREX.r3.2HG0199630	-1.34685	0.0002008
HORVU.MOREX.r3.3HG0249060	-0.745937	0.0002008
HORVU.MOREX.r3.6HG0538360	-2.60599	0.0002022
HORVU.MOREX.r3.2HG0115940	-0.914037	0.0002028
HORVU.MOREX.r3.3HG0273910	-2.70771	0.0002031
HORVU.MOREX.r3.6HG0551350	-0.558655	0.0002036
HORVU.MOREX.r3.2HG0104760	-1.301	0.0002037
HORVU.MOREX.r3.2HG0177550	-0.882055	0.0002064
HORVU.MOREX.r3.4HG0406120	-1.05512	0.0002064
HORVU.MOREX.r3.7HG0740200	-4.12643	0.0002065
HORVU.MOREX.r3.3HG0305780	-0.669909	0.0002068
HORVU.MOREX.r3.5HG0458890	-0.991915	0.0002069
HORVU.MOREX.r3.6HG0564690	-1.04294	0.0002069
HORVU.MOREX.r3.7HG0726240	-1.51563	0.0002076
HORVU.MOREX.r3.5HG0496810	-0.816479	0.0002079
HORVU.MOREX.r3.7HG0709700	-0.8147	0.0002089
HORVU.MOREX.r3.2HG0099780	-2.97339	0.000209
HORVU.MOREX.r3.4HG0392800	-0.918597	0.000209
HORVU.MOREX.r3.5HG0494890	-2.22465	0.0002102
HORVU.MOREX.r3.6HG0593630	-0.546854	0.0002102
HORVU.MOREX.r3.5HG0481440	-0.85764	0.0002145
HORVU.MOREX.r3.2HG0150570	-0.612558	0.0002154
HORVU.MOREX.r3.7HG0721200	-0.90076	0.0002156
HORVU.MOREX.r3.7HG0696260	-2.2007	0.0002158
HORVU.MOREX.r3.2HG0156150	-0.883036	0.0002168
HORVU.MOREX.r3.7HG0668510	-0.513857	0.0002171
HORVU.MOREX.r3.4HG0333650	-0.550025	0.0002181
HORVU.MOREX.r3.5HG0471860	-1.4487	0.0002209
HORVU.MOREX.r3.6HG0573810	-0.745427	0.0002211
HORVU.MOREX.r3.6HG0548020	-0.64204	0.0002212
HORVU.MOREX.r3.2HG0191580	-0.960343	0.0002222
HORVU.MOREX.r3.2HG0097250	-1.76813	0.0002234
HORVU.MOREX.r3.2HG0180030	-4.49259	0.000227
HORVU.MOREX.r3.2HG0179940	-0.606901	0.0002275
HORVU.MOREX.r3.6HG0614370	-1.49182	0.0002278
HORVU.MOREX.r3.5HG0478740	-0.791194	0.0002281
HORVU.MOREX.r3.3HG0309530	-0.813243	0.0002295
HORVU.MOREX.r3.5HG0480330	-1.19992	0.0002298
HORVU.MOREX.r3.2HG0182920	-0.818596	0.0002342
HORVU.MOREX.r3.3HG0263560	-0.541648	0.0002342
HORVU.MOREX.r3.5HG0515060	-0.792737	0.0002347
HORVU.MOREX.r3.1HG0050780	-0.517626	0.0002349
HORVU.MOREX.r3.3HG0270730	-0.735048	0.0002367
HORVU.MOREX.r3.3HG0238590	-0.57022	0.0002375
HORVU.MOREX.r3.3HG0311430	-1.35458	0.000239
HORVU.MOREX.r3.6HG0562080	-0.870495	0.0002397
HORVU.MOREX.r3.4HG0389250	-0.776362	0.0002399
HORVU.MOREX.r3.6HG0542970	-0.784937	0.0002408
HORVU.MOREX.r3.1HG0089130	-0.725988	0.0002425
HORVU.MOREX.r3.1HG0077680	-0.802129	0.0002431
HORVU.MOREX.r3.3HG0287230	-1.3447	0.0002454
HORVU.MOREX.r3.4HG0392390	-2.50646	0.0002457
HORVU.MOREX.r3.1HG0017280	-0.927524	0.0002467
HORVU.MOREX.r3.3HG0286440	-0.830279	0.000247
HORVU.MOREX.r3.1HG0083840	-0.983085	0.000248
HORVU.MOREX.r3.6HG0608810	-0.908991	0.000248
HORVU.MOREX.r3.3HG0310690	-0.887795	0.0002487
HORVU.MOREX.r3.5HG0458440	-0.650619	0.0002507
HORVU.MOREX.r3.5HG0498910	-1.55751	0.0002567
HORVU.MOREX.r3.2HG0108800	-0.908346	0.000261
HORVU.MOREX.r3.2HG0185140	-0.869294	0.0002623
HORVU.MOREX.r3.6HG0572960	-0.808013	0.0002633
HORVU.MOREX.r3.3HG0299080	-1.01411	0.0002637
HORVU.MOREX.r3.4HG0332840	-0.550084	0.000265
HORVU.MOREX.r3.3HG0330950	-0.61763	0.0002653
HORVU.MOREX.r3.1HG0034900	-2.33026	0.0002654
HORVU.MOREX.r3.5HG0459810	-2.71883	0.0002661
HORVU.MOREX.r3.5HG0530450	-0.800306	0.0002671
HORVU.MOREX.r3.1HG0014570	-0.516012	0.0002682
HORVU.MOREX.r3.2HG0172890	-0.904451	0.0002684
HORVU.MOREX.r3.4HG0337750	-1.92943	0.0002704
HORVU.MOREX.r3.5HG0440620	-0.540603	0.0002706
HORVU.MOREX.r3.6HG0618250	-2.03668	0.000271
HORVU.MOREX.r3.3HG0289860	-1.98819	0.0002717
HORVU.MOREX.r3.4HG0381740	-0.749382	0.0002732
HORVU.MOREX.r3.4HG0385040	-0.765598	0.0002735
HORVU.MOREX.r3.7HG0674730	-1.36823	0.0002741
HORVU.MOREX.r3.4HG0334570	-0.563388	0.0002783
HORVU.MOREX.r3.2HG0170880	-1.51803	0.0002787
HORVU.MOREX.r3.5HG0483210	-0.843154	0.0002791
HORVU.MOREX.r3.7HG0713370	-1.47192	0.0002827
HORVU.MOREX.r3.6HG0600270	-1.50958	0.0002838
HORVU.MOREX.r3.7HG0663400	-0.737553	0.0002842
HORVU.MOREX.r3.5HG0480570	-1.09162	0.00029
HORVU.MOREX.r3.UnG0754590	-1.25485	0.0002923
HORVU.MOREX.r3.4HG0417320	-1.18696	0.000293
HORVU.MOREX.r3.7HG0710430	-0.50596	0.0002932
HORVU.MOREX.r3.7HG0748480	-1.65735	0.0002932
HORVU.MOREX.r3.4HG0412600	-0.586988	0.0002945
HORVU.MOREX.r3.5HG0466140	-0.623558	0.0002961
HORVU.MOREX.r3.2HG0135040	-0.790168	0.0002975
HORVU.MOREX.r3.4HG0339820	-0.545941	0.0002976
HORVU.MOREX.r3.2HG0178720	-0.747685	0.0002991
HORVU.MOREX.r3.1HG0016510	-4.76638	0.0002993
HORVU.MOREX.r3.1HG0051090	-0.767787	0.0003015
HORVU.MOREX.r3.6HG0570000	-0.777424	0.0003016
HORVU.MOREX.r3.2HG0182630	-2.39986	0.0003017
HORVU.MOREX.r3.7HG0708100	-1.06546	0.0003021
HORVU.MOREX.r3.4HG0383280	-0.875632	0.0003033
HORVU.MOREX.r3.3HG0236590	-0.927733	0.0003035
HORVU.MOREX.r3.4HG0357360	-0.968269	0.0003035
HORVU.MOREX.r3.3HG0277660	-1.27489	0.0003055
HORVU.MOREX.r3.4HG0344120	-0.589556	0.0003058
HORVU.MOREX.r3.7HG0741340	-1.34805	0.0003062
HORVU.MOREX.r3.7HG0720280	-3.71104	0.000307
HORVU.MOREX.r3.5HG0507110	-0.627414	0.0003077
HORVU.MOREX.r3.3HG0305510	-0.574715	0.0003107
HORVU.MOREX.r3.1HG0088960	-0.523931	0.0003124
HORVU.MOREX.r3.6HG0581080	-1.03862	0.0003128
HORVU.MOREX.r3.4HG0333180	-0.618387	0.0003142
HORVU.MOREX.r3.4HG0401330	-4.6412	0.0003142
HORVU.MOREX.r3.5HG0471460	-0.629517	0.0003159
HORVU.MOREX.r3.7HG0702010	-0.536324	0.0003162
HORVU.MOREX.r3.7HG0666540	-0.699423	0.0003185
HORVU.MOREX.r3.5HG0532730	-1.01671	0.0003186
HORVU.MOREX.r3.3HG0219130	-0.935632	0.0003198
HORVU.MOREX.r3.7HG0676820	-0.653333	0.0003224
HORVU.MOREX.r3.7HG0692640	-0.78044	0.0003225
HORVU.MOREX.r3.2HG0117250	-0.801828	0.0003232
HORVU.MOREX.r3.2HG0173080	-1.76539	0.0003239
HORVU.MOREX.r3.3HG0304630	-0.831606	0.0003249
HORVU.MOREX.r3.7HG0667940	-0.513399	0.000325
HORVU.MOREX.r3.4HG0382770	-0.634298	0.0003255
HORVU.MOREX.r3.1HG0067010	-2.80183	0.0003261
HORVU.MOREX.r3.2HG0202450	-0.721871	0.0003288
HORVU.MOREX.r3.7HG0712010	-0.945564	0.0003295
HORVU.MOREX.r3.3HG0284720	-2.54151	0.0003297
HORVU.MOREX.r3.6HG0623560	-0.915372	0.0003315
HORVU.MOREX.r3.5HG0529870	-0.612721	0.0003342
HORVU.MOREX.r3.4HG0401390	-3.43268	0.0003347
HORVU.MOREX.r3.3HG0272430	-0.693795	0.0003355
HORVU.MOREX.r3.4HG0389260	-0.743003	0.0003365
HORVU.MOREX.r3.4HG0404740	-0.758986	0.0003406
HORVU.MOREX.r3.3HG0321410	-0.591484	0.0003411
HORVU.MOREX.r3.3HG0327240	-1.25465	0.0003416
HORVU.MOREX.r3.4HG0392350	-1.13637	0.0003417
HORVU.MOREX.r3.7HG0662060	-1.48702	0.0003443
HORVU.MOREX.r3.6HG0544290	-0.594043	0.0003445
HORVU.MOREX.r3.4HG0378940	-1.13431	0.0003458
HORVU.MOREX.r3.5HG0460770	-0.818202	0.0003476
HORVU.MOREX.r3.5HG0512200	-1.08546	0.0003477
HORVU.MOREX.r3.2HG0189270	-1.1681	0.0003478
HORVU.MOREX.r3.3HG0270190	-0.667164	0.0003483
HORVU.MOREX.r3.3HG0288020	-1.09511	0.0003486
HORVU.MOREX.r3.7HG0705340	-1.87251	0.0003507
HORVU.MOREX.r3.6HG0552570	-0.886211	0.0003575
HORVU.MOREX.r3.1HG0044490	-0.85119	0.0003577
HORVU.MOREX.r3.7HG0640440	-0.723372	0.0003611
HORVU.MOREX.r3.2HG0122360	-0.923113	0.0003613
HORVU.MOREX.r3.5HG0522610	-0.810797	0.0003633
HORVU.MOREX.r3.3HG0300920	-2.02842	0.000365
HORVU.MOREX.r3.2HG0121960	-0.524128	0.0003654
HORVU.MOREX.r3.7HG0675930	-1.65816	0.0003656
HORVU.MOREX.r3.4HG0404400	-4.75756	0.0003677
HORVU.MOREX.r3.7HG0728740	-4.93628	0.0003709
HORVU.MOREX.r3.7HG0664130	-0.764475	0.0003719
HORVU.MOREX.r3.5HG0453710	-1.09677	0.0003721
HORVU.MOREX.r3.UnG0753310	-0.63214	0.0003721
HORVU.MOREX.r3.2HG0173670	-0.629658	0.0003724
HORVU.MOREX.r3.2HG0168610	-1.59931	0.0003724
HORVU.MOREX.r3.2HG0173430	-1.41538	0.0003726
HORVU.MOREX.r3.1HG0070690	-0.80972	0.0003741
HORVU.MOREX.r3.5HG0494460	-0.642784	0.0003741
HORVU.MOREX.r3.2HG0172790	-0.852025	0.0003742
HORVU.MOREX.r3.7HG0746560	-3.63419	0.0003742
HORVU.MOREX.r3.6HG0610530	-0.54458	0.0003758
HORVU.MOREX.r3.7HG0743430	-1.84579	0.0003761
HORVU.MOREX.r3.1HG0086410	-1.88015	0.0003779
HORVU.MOREX.r3.5HG0516150	-1.23474	0.0003826
HORVU.MOREX.r3.4HG0342690	-0.736792	0.0003835
HORVU.MOREX.r3.4HG0415090	-0.511529	0.0003855
HORVU.MOREX.r3.2HG0153410	-0.719539	0.0003891
HORVU.MOREX.r3.5HG0530420	-1.56242	0.0003891
HORVU.MOREX.r3.7HG0659570	-0.717363	0.0003908
HORVU.MOREX.r3.7HG0710710	-2.50132	0.0003961
HORVU.MOREX.r3.3HG0329950	-0.887209	0.0003973
HORVU.MOREX.r3.6HG0557190	-0.639439	0.0004026
HORVU.MOREX.r3.3HG0298340	-2.07199	0.0004037
HORVU.MOREX.r3.5HG0436950	-1.09931	0.0004038
HORVU.MOREX.r3.7HG0737470	-3.14491	0.0004044
HORVU.MOREX.r3.3HG0270750	-0.673643	0.0004109
HORVU.MOREX.r3.5HG0537130	-0.992111	0.0004114
HORVU.MOREX.r3.3HG0323670	-1.4878	0.0004143
HORVU.MOREX.r3.2HG0119270	-0.814105	0.000416
HORVU.MOREX.r3.3HG0234750	-0.702475	0.0004184
HORVU.MOREX.r3.3HG0287310	-1.02939	0.0004184
HORVU.MOREX.r3.7HG0736440	-2.29998	0.0004203
HORVU.MOREX.r3.7HG0671910	-0.668228	0.0004206
HORVU.MOREX.r3.7HG0690020	-1.70646	0.0004214
HORVU.MOREX.r3.1HG0053660	-1.34801	0.0004219
HORVU.MOREX.r3.3HG0267820	-1.28934	0.0004219
HORVU.MOREX.r3.2HG0168570	-0.872625	0.0004225
HORVU.MOREX.r3.6HG0608820	-1.19463	0.0004225
HORVU.MOREX.r3.2HG0106600	-2.45322	0.0004277
HORVU.MOREX.r3.7HG0690670	-0.65076	0.0004291
HORVU.MOREX.r3.5HG0459680	-0.61987	0.0004303
HORVU.MOREX.r3.2HG0214360	-3.10082	0.0004316
HORVU.MOREX.r3.3HG0233880	-0.814037	0.0004321
HORVU.MOREX.r3.7HG0666650	-2.23184	0.0004321
HORVU.MOREX.r3.3HG0247350	-1.16257	0.0004384
HORVU.MOREX.r3.3HG0295680	-0.512457	0.0004384
HORVU.MOREX.r3.4HG0402490	-0.69222	0.0004393
HORVU.MOREX.r3.1HG0089240	-0.594728	0.0004407
HORVU.MOREX.r3.3HG0260130	-1.78703	0.0004407
HORVU.MOREX.r3.3HG0327700	-0.770818	0.0004428
HORVU.MOREX.r3.7HG0677070	-0.793372	0.0004429
HORVU.MOREX.r3.5HG0488070	-0.990156	0.0004457
HORVU.MOREX.r3.5HG0451280	-0.989383	0.0004463
HORVU.MOREX.r3.7HG0675830	-1.24571	0.0004469
HORVU.MOREX.r3.6HG0611210	-0.788933	0.0004469
HORVU.MOREX.r3.7HG0670570	-0.777047	0.0004488
HORVU.MOREX.r3.3HG0236820	-0.7203	0.0004535
HORVU.MOREX.r3.6HG0597990	-0.64494	0.0004548
HORVU.MOREX.r3.1HG0089140	-1.51347	0.0004568
HORVU.MOREX.r3.3HG0289950	-0.717616	0.0004569
HORVU.MOREX.r3.3HG0231800	-0.744902	0.0004599
HORVU.MOREX.r3.7HG0664320	-0.512119	0.0004635
HORVU.MOREX.r3.2HG0213020	-0.557396	0.0004643
HORVU.MOREX.r3.UnG0754430	-0.76333	0.0004648
HORVU.MOREX.r3.3HG0227420	-0.649098	0.0004664
HORVU.MOREX.r3.7HG0670480	-0.538994	0.0004713
HORVU.MOREX.r3.3HG0307430	-1.59865	0.0004716
HORVU.MOREX.r3.1HG0000010	-1.28034	0.0004729
HORVU.MOREX.r3.7HG0727100	-0.675271	0.0004732
HORVU.MOREX.r3.7HG0678990	-0.669631	0.0004786
HORVU.MOREX.r3.1HG0012020	-0.677637	0.00048
HORVU.MOREX.r3.3HG0300480	-0.683598	0.0004806
HORVU.MOREX.r3.4HG0388780	-0.622992	0.0004816
HORVU.MOREX.r3.1HG0003880	-0.891777	0.0004842
HORVU.MOREX.r3.2HG0156260	-0.789997	0.0004843
HORVU.MOREX.r3.3HG0299220	-0.584952	0.0004843
HORVU.MOREX.r3.7HG0750740	-1.15655	0.0004853
HORVU.MOREX.r3.7HG0747090	-0.928946	0.0004924
HORVU.MOREX.r3.5HG0513440	-0.69156	0.0004945
HORVU.MOREX.r3.7HG0717870	-0.751598	0.0004959
HORVU.MOREX.r3.3HG0293360	-2.19269	0.0004993
HORVU.MOREX.r3.6HG0579680	-1.43667	0.0005044
HORVU.MOREX.r3.7HG0641130	-1.14053	0.000505
HORVU.MOREX.r3.6HG0625080	-0.74557	0.0005051
HORVU.MOREX.r3.5HG0533070	-0.660897	0.000506
HORVU.MOREX.r3.6HG0631410	-1.96649	0.0005079
HORVU.MOREX.r3.3HG0307410	-0.959214	0.0005115
HORVU.MOREX.r3.7HG0640360	-0.884408	0.0005153
HORVU.MOREX.r3.4HG0391580	-0.83551	0.0005158
HORVU.MOREX.r3.1HG0080990	-0.510088	0.0005207
HORVU.MOREX.r3.6HG0549990	-0.865013	0.0005207
HORVU.MOREX.r3.4HG0379270	-1.1371	0.0005232
HORVU.MOREX.r3.1HG0073840	-1.42279	0.0005236
HORVU.MOREX.r3.5HG0501970	-3.08988	0.0005267
HORVU.MOREX.r3.1HG0068010	-1.80767	0.0005276
HORVU.MOREX.r3.4HG0380210	-0.686158	0.0005281
HORVU.MOREX.r3.4HG0416320	-0.749447	0.0005284
HORVU.MOREX.r3.3HG0300580	-0.591614	0.00053
HORVU.MOREX.r3.6HG0609420	-0.694758	0.0005334
HORVU.MOREX.r3.7HG0711070	-0.979056	0.0005348
HORVU.MOREX.r3.7HG0710390	-0.608856	0.0005356
HORVU.MOREX.r3.6HG0569040	-0.546332	0.0005448
HORVU.MOREX.r3.4HG0377120	-0.631674	0.0005465
HORVU.MOREX.r3.4HG0388870	-0.766586	0.0005471
HORVU.MOREX.r3.2HG0112530	-0.91943	0.0005484
HORVU.MOREX.r3.3HG0305380	-1.87049	0.0005505
HORVU.MOREX.r3.7HG0637000	-0.614625	0.0005509
HORVU.MOREX.r3.6HG0625860	-1.13193	0.0005512
HORVU.MOREX.r3.6HG0620340	-1.29543	0.0005522
HORVU.MOREX.r3.4HG0411770	-1.24133	0.0005572
HORVU.MOREX.r3.7HG0724160	-2.51604	0.000559
HORVU.MOREX.r3.4HG0344580	-0.814994	0.0005604
HORVU.MOREX.r3.2HG0126020	-0.522447	0.0005606
HORVU.MOREX.r3.7HG0732570	-2.82055	0.0005606
HORVU.MOREX.r3.1HG0051460	-1.60757	0.0005632
HORVU.MOREX.r3.5HG0454720	-0.912649	0.0005642
HORVU.MOREX.r3.7HG0656620	-1.49595	0.0005691
HORVU.MOREX.r3.6HG0538240	-0.525667	0.000571
HORVU.MOREX.r3.2HG0192750	-0.547668	0.0005719
HORVU.MOREX.r3.7HG0634340	-0.695415	0.0005723
HORVU.MOREX.r3.4HG0411170	-0.63843	0.0005747
HORVU.MOREX.r3.2HG0144380	-2.27706	0.000579
HORVU.MOREX.r3.2HG0121520	-0.800203	0.0005795
HORVU.MOREX.r3.2HG0205500	-0.628988	0.0005825
HORVU.MOREX.r3.6HG0572410	-0.989817	0.0005875
HORVU.MOREX.r3.6HG0614510	-1.16174	0.0005877
HORVU.MOREX.r3.3HG0284330	-0.608551	0.0005885
HORVU.MOREX.r3.4HG0378000	-1.01933	0.0005935
HORVU.MOREX.r3.6HG0634290	-0.880713	0.0005946
HORVU.MOREX.r3.3HG0258260	-2.6832	0.0005973
HORVU.MOREX.r3.7HG0636900	-1.14418	0.0005973
HORVU.MOREX.r3.7HG0685200	-0.622552	0.0005986
HORVU.MOREX.r3.6HG0548700	-0.652072	0.0006
HORVU.MOREX.r3.2HG0163020	-0.70912	0.0006066
HORVU.MOREX.r3.7HG0679350	-2.02813	0.0006085
HORVU.MOREX.r3.3HG0231650	-1.15281	0.0006088
HORVU.MOREX.r3.1HG0054070	-1.37904	0.0006104
HORVU.MOREX.r3.1HG0028230	-0.817479	0.0006109
HORVU.MOREX.r3.2HG0126410	-0.605259	0.0006116
HORVU.MOREX.r3.7HG0665210	-2.01662	0.0006141
HORVU.MOREX.r3.7HG0751520	-1.27333	0.0006143
HORVU.MOREX.r3.7HG0677710	-0.593173	0.000615
HORVU.MOREX.r3.7HG0649960	-1.31626	0.0006164
HORVU.MOREX.r3.1HG0030500	-0.719617	0.0006198
HORVU.MOREX.r3.3HG0243390	-0.695397	0.0006199
HORVU.MOREX.r3.6HG0560910	-1.55417	0.0006241
HORVU.MOREX.r3.5HG0479680	-4.64223	0.0006268
HORVU.MOREX.r3.3HG0225170	-0.712947	0.0006272
HORVU.MOREX.r3.7HG0659160	-1.25636	0.0006285
HORVU.MOREX.r3.2HG0123770	-0.915956	0.0006344
HORVU.MOREX.r3.5HG0484540	-0.782816	0.0006349
HORVU.MOREX.r3.2HG0213800	-0.621855	0.0006377
HORVU.MOREX.r3.3HG0295470	-1.52473	0.000638
HORVU.MOREX.r3.2HG0208170	-2.77305	0.0006389
HORVU.MOREX.r3.7HG0710110	-0.903671	0.0006392
HORVU.MOREX.r3.2HG0179500	-1.78538	0.0006394
HORVU.MOREX.r3.7HG0686300	-0.820816	0.0006462
HORVU.MOREX.r3.2HG0111250	-1.13778	0.0006479
HORVU.MOREX.r3.1HG0051480	-2.44062	0.0006499
HORVU.MOREX.r3.2HG0165510	-0.539373	0.0006531
HORVU.MOREX.r3.7HG0719830	-0.773236	0.0006539
HORVU.MOREX.r3.2HG0194750	-2.59359	0.0006578
HORVU.MOREX.r3.3HG0295490	-0.875638	0.000658
HORVU.MOREX.r3.1HG0059850	-0.551585	0.0006592
HORVU.MOREX.r3.2HG0135600	-0.768499	0.0006592
HORVU.MOREX.r3.3HG0241780	-0.581848	0.0006597
HORVU.MOREX.r3.3HG0301550	-0.723135	0.0006636
HORVU.MOREX.r3.6HG0589780	-0.683312	0.0006644
HORVU.MOREX.r3.5HG0497400	-2.17972	0.0006669
HORVU.MOREX.r3.7HG0726690	-0.71117	0.0006674
HORVU.MOREX.r3.7HG0744690	-1.32858	0.0006674
HORVU.MOREX.r3.4HG0389480	-0.987396	0.0006757
HORVU.MOREX.r3.6HG0594860	-3.94135	0.0006782
HORVU.MOREX.r3.1HG0068870	-0.825667	0.0006791
HORVU.MOREX.r3.4HG0335280	-1.0114	0.0006826
HORVU.MOREX.r3.5HG0491150	-1.80126	0.0006891
HORVU.MOREX.r3.1HG0018050	-0.688218	0.0006935
HORVU.MOREX.r3.4HG0367450	-1.07489	0.0006935
HORVU.MOREX.r3.3HG0239900	-0.695121	0.000696
HORVU.MOREX.r3.4HG0335850	-1.86921	0.000696
HORVU.MOREX.r3.5HG0443000	-0.649198	0.0006965
HORVU.MOREX.r3.5HG0514410	-0.778965	0.0006973
HORVU.MOREX.r3.3HG0330200	-1.00602	0.0006975
HORVU.MOREX.r3.7HG0680970	-1.38349	0.0007011
HORVU.MOREX.r3.3HG0323610	-0.904275	0.0007016
HORVU.MOREX.r3.3HG0227980	-0.797735	0.0007019
HORVU.MOREX.r3.2HG0210880	-0.613186	0.0007076
HORVU.MOREX.r3.2HG0158200	-0.853241	0.0007122
HORVU.MOREX.r3.7HG0732230	-0.694601	0.0007169
HORVU.MOREX.r3.5HG0427910	-0.714735	0.0007213
HORVU.MOREX.r3.7HG0689040	-1.30999	0.0007234
HORVU.MOREX.r3.7HG0750150	-2.55572	0.0007248
HORVU.MOREX.r3.3HG0274350	-0.638378	0.0007255
HORVU.MOREX.r3.6HG0591920	-0.710178	0.0007272
HORVU.MOREX.r3.2HG0104820	-1.32711	0.0007346
HORVU.MOREX.r3.3HG0283820	-1.14217	0.0007356
HORVU.MOREX.r3.6HG0604960	-1.09013	0.0007415
HORVU.MOREX.r3.7HG0728720	-1.10492	0.0007423
HORVU.MOREX.r3.5HG0476690	-0.607604	0.0007428
HORVU.MOREX.r3.7HG0728870	-1.36606	0.0007429
HORVU.MOREX.r3.5HG0471140	-2.92954	0.0007494
HORVU.MOREX.r3.5HG0536260	-0.815536	0.0007564
HORVU.MOREX.r3.7HG0735110	-0.815631	0.0007593
HORVU.MOREX.r3.2HG0197130	-0.868776	0.0007615
HORVU.MOREX.r3.5HG0471240	-1.36235	0.0007677
HORVU.MOREX.r3.1HG0000880	-0.716956	0.0007696
HORVU.MOREX.r3.1HG0055360	-0.864563	0.0007698
HORVU.MOREX.r3.2HG0184260	-0.803189	0.0007714
HORVU.MOREX.r3.3HG0248260	-0.917063	0.0007724
HORVU.MOREX.r3.2HG0116830	-1.66544	0.0007751
HORVU.MOREX.r3.3HG0294940	-1.0509	0.0007762
HORVU.MOREX.r3.5HG0510530	-1.50565	0.0007771
HORVU.MOREX.r3.6HG0623790	-2.40461	0.0007773
HORVU.MOREX.r3.7HG0727760	-0.617424	0.0007776
HORVU.MOREX.r3.5HG0441880	-0.838058	0.0007793
HORVU.MOREX.r3.5HG0447650	-1.08764	0.000784
HORVU.MOREX.r3.4HG0385930	-1.03308	0.0007863
HORVU.MOREX.r3.1HG0002040	-0.895407	0.0007893
HORVU.MOREX.r3.7HG0644400	-0.800889	0.0007897
HORVU.MOREX.r3.7HG0664400	-1.64578	0.0007916
HORVU.MOREX.r3.4HG0334630	-0.668583	0.0007921
HORVU.MOREX.r3.6HG0555650	-2.05213	0.0007969
HORVU.MOREX.r3.2HG0217700	-3.38977	0.0008026
HORVU.MOREX.r3.3HG0299990	-1.46593	0.0008032
HORVU.MOREX.r3.1HG0052800	-1.12276	0.000807
HORVU.MOREX.r3.6HG0594600	-1.9006	0.000808
HORVU.MOREX.r3.7HG0691800	-0.70458	0.0008083
HORVU.MOREX.r3.7HG0717400	-1.51237	0.0008129
HORVU.MOREX.r3.7HG0726540	-0.821677	0.0008145
HORVU.MOREX.r3.6HG0601680	-0.727618	0.0008183
HORVU.MOREX.r3.7HG0708470	-1.38475	0.0008194
HORVU.MOREX.r3.2HG0189840	-0.506446	0.0008234
HORVU.MOREX.r3.6HG0556720	-0.996197	0.0008304
HORVU.MOREX.r3.2HG0131040	-0.688602	0.0008321
HORVU.MOREX.r3.7HG0653330	-0.754235	0.0008377
HORVU.MOREX.r3.5HG0444790	-1.3824	0.0008386
HORVU.MOREX.r3.7HG0706950	-0.879711	0.0008479
HORVU.MOREX.r3.7HG0645350	-0.712812	0.00085
HORVU.MOREX.r3.2HG0105080	-3.22948	0.0008517
HORVU.MOREX.r3.5HG0529930	-1.52711	0.0008523
HORVU.MOREX.r3.1HG0030330	-1.09454	0.000854
HORVU.MOREX.r3.7HG0743900	-1.1556	0.0008553
HORVU.MOREX.r3.2HG0098680	-1.51073	0.0008602
HORVU.MOREX.r3.3HG0299150	-1.62963	0.0008602
HORVU.MOREX.r3.2HG0171280	-1.8894	0.0008609
HORVU.MOREX.r3.5HG0535920	-0.887348	0.0008615
HORVU.MOREX.r3.4HG0336550	-1.0636	0.000862
HORVU.MOREX.r3.3HG0293210	-0.765499	0.0008705
HORVU.MOREX.r3.2HG0193110	-1.30459	0.0008766
HORVU.MOREX.r3.3HG0317520	-1.13621	0.0008766
HORVU.MOREX.r3.4HG0389120	-0.91705	0.0008773
HORVU.MOREX.r3.4HG0398820	-0.500215	0.000879
HORVU.MOREX.r3.2HG0153260	-0.803485	0.0008795
HORVU.MOREX.r3.2HG0102920	-0.632506	0.0008806
HORVU.MOREX.r3.6HG0627570	-1.14574	0.0008806
HORVU.MOREX.r3.7HG0726800	-0.932504	0.0008806
HORVU.MOREX.r3.7HG0663890	-2.43118	0.0008831
HORVU.MOREX.r3.2HG0199330	-0.846004	0.0008862
HORVU.MOREX.r3.4HG0412190	-1.30792	0.00089
HORVU.MOREX.r3.4HG0374160	-0.746683	0.0008936
HORVU.MOREX.r3.5HG0525230	-0.530895	0.0009089
HORVU.MOREX.r3.4HG0353180	-0.610402	0.0009141
HORVU.MOREX.r3.2HG0178080	-0.934135	0.0009147
HORVU.MOREX.r3.3HG0318230	-0.689724	0.0009185
HORVU.MOREX.r3.2HG0188210	-0.76205	0.0009235
HORVU.MOREX.r3.2HG0161660	-0.620603	0.0009238
HORVU.MOREX.r3.1HG0082760	-2.49347	0.0009246
HORVU.MOREX.r3.7HG0728750	-0.946246	0.0009266
HORVU.MOREX.r3.6HG0611840	-0.686192	0.000928
HORVU.MOREX.r3.7HG0675140	-0.653454	0.000928
HORVU.MOREX.r3.6HG0542110	-1.02059	0.0009292
HORVU.MOREX.r3.3HG0231940	-0.968073	0.0009304
HORVU.MOREX.r3.2HG0169020	-0.895478	0.0009349
HORVU.MOREX.r3.1HG0064690	-1.73334	0.0009357
HORVU.MOREX.r3.3HG0250200	-1.31508	0.0009357
P_CDS_atpE	-1.06868	0.0009379
HORVU.MOREX.r3.1HG0067900	-0.864417	0.0009538
HORVU.MOREX.r3.4HG0331740	-0.783791	0.0009598
HORVU.MOREX.r3.7HG0690370	-0.617776	0.0009651
HORVU.MOREX.r3.5HG0482600	-0.597272	0.0009664
HORVU.MOREX.r3.6HG0608470	-3.92599	0.0009679
HORVU.MOREX.r3.4HG0345230	-0.717316	0.0009682
HORVU.MOREX.r3.5HG0424010	-0.638191	0.0009687
HORVU.MOREX.r3.1HG0057610	-0.581737	0.0009697
HORVU.MOREX.r3.7HG0675440	-0.817967	0.00097
HORVU.MOREX.r3.2HG0100260	-1.1967	0.0009713
HORVU.MOREX.r3.7HG0712700	-0.692573	0.0009713
HORVU.MOREX.r3.7HG0737140	-2.00707	0.0009713
HORVU.MOREX.r3.3HG0303660	-1.6345	0.0009721
HORVU.MOREX.r3.6HG0553990	-2.48745	0.000992
HORVU.MOREX.r3.3HG0312430	-1.88145	0.0009923
HORVU.MOREX.r3.1HG0023900	-1.02986	0.0009944
HORVU.MOREX.r3.4HG0391230	-1.21131	0.0009944
HORVU.MOREX.r3.4HG0384810	-0.782803	0.0009963
HORVU.MOREX.r3.1HG0037960	-4.62066	0.0009983
HORVU.MOREX.r3.3HG0328340	-0.679242	0.0009983
HORVU.MOREX.r3.7HG0663940	-0.80213	0.0010023
HORVU.MOREX.r3.7HG0742870	-0.838157	0.0010034
HORVU.MOREX.r3.5HG0486320	-1.51228	0.0010055
HORVU.MOREX.r3.2HG0210210	-0.684586	0.001008
HORVU.MOREX.r3.7HG0676090	-1.17782	0.0010103
HORVU.MOREX.r3.6HG0611410	-0.81037	0.0010146
HORVU.MOREX.r3.4HG0410300	-4.12088	0.0010155
HORVU.MOREX.r3.1HG0052060	-2.39342	0.0010165
HORVU.MOREX.r3.2HG0138550	-1.43267	0.0010178
HORVU.MOREX.r3.3HG0228910	-0.783444	0.0010255
HORVU.MOREX.r3.4HG0406870	-0.565213	0.0010341
HORVU.MOREX.r3.6HG0539210	-2.15548	0.0010355
HORVU.MOREX.r3.3HG0304720	-0.626876	0.0010388
P_CDS_atpF	-0.687279	0.0010423
HORVU.MOREX.r3.5HG0428270	-2.6891	0.0010443
HORVU.MOREX.r3.6HG0615480	-1.55268	0.0010452
HORVU.MOREX.r3.2HG0152860	-0.560761	0.0010475
HORVU.MOREX.r3.3HG0329040	-0.534559	0.0010502
HORVU.MOREX.r3.2HG0206740	-0.652372	0.0010513
HORVU.MOREX.r3.3HG0320350	-0.504669	0.0010667
HORVU.MOREX.r3.1HG0000850	-1.06442	0.0010738
HORVU.MOREX.r3.2HG0191600	-1.02391	0.0010902
HORVU.MOREX.r3.6HG0570860	-0.808513	0.0010937
HORVU.MOREX.r3.2HG0155090	-3.3175	0.0011038
HORVU.MOREX.r3.7HG0752880	-1.57011	0.0011062
HORVU.MOREX.r3.5HG0503540	-0.560699	0.0011174
HORVU.MOREX.r3.1HG0002590	-0.56376	0.0011246
HORVU.MOREX.r3.4HG0331280	-0.825717	0.001126
HORVU.MOREX.r3.3HG0322180	-1.87811	0.0011271
HORVU.MOREX.r3.5HG0513890	-0.888625	0.0011324
HORVU.MOREX.r3.6HG0545190	-2.71858	0.0011402
HORVU.MOREX.r3.5HG0501170	-0.633434	0.0011407
HORVU.MOREX.r3.4HG0409840	-0.831454	0.0011419
HORVU.MOREX.r3.1HG0057290	-0.602419	0.001145
HORVU.MOREX.r3.4HG0346830	-3.4723	0.0011463
HORVU.MOREX.r3.1HG0025990	-0.764686	0.0011473
HORVU.MOREX.r3.7HG0718380	-1.53463	0.0011473
HORVU.MOREX.r3.7HG0705120	-0.816932	0.0011485
HORVU.MOREX.r3.4HG0343260	-0.653742	0.0011494
HORVU.MOREX.r3.4HG0349070	-0.708428	0.0011573
HORVU.MOREX.r3.1HG0056570	-1.05096	0.0011622
HORVU.MOREX.r3.5HG0432280	-0.567457	0.0011622
HORVU.MOREX.r3.1HG0040990	-1.13303	0.0011631
HORVU.MOREX.r3.4HG0415410	-1.10188	0.0011721
HORVU.MOREX.r3.5HG0448460	-1.19797	0.0011724
HORVU.MOREX.r3.3HG0285420	-0.737225	0.0011758
HORVU.MOREX.r3.5HG0450470	-0.60627	0.001178
HORVU.MOREX.r3.7HG0642120	-0.752947	0.0011801
HORVU.MOREX.r3.4HG0383040	-1.49262	0.0011806
HORVU.MOREX.r3.7HG0732540	-1.63577	0.0011806
HORVU.MOREX.r3.2HG0133570	-1.30983	0.0011808
HORVU.MOREX.r3.3HG0282500	-0.936858	0.0011837
HORVU.MOREX.r3.5HG0427700	-0.738141	0.0012089
HORVU.MOREX.r3.3HG0282290	-2.05105	0.0012136
HORVU.MOREX.r3.6HG0549380	-0.719451	0.0012136
HORVU.MOREX.r3.3HG0245700	-1.25098	0.0012189
HORVU.MOREX.r3.1HG0062740	-1.57475	0.0012232
HORVU.MOREX.r3.4HG0331520	-1.33632	0.0012303
HORVU.MOREX.r3.6HG0556120	-0.545938	0.0012303
HORVU.MOREX.r3.7HG0664720	-1.22957	0.0012312
HORVU.MOREX.r3.2HG0108020	-0.644332	0.0012345
HORVU.MOREX.r3.4HG0411390	-0.50471	0.0012445
HORVU.MOREX.r3.2HG0170690	-0.559875	0.0012464
HORVU.MOREX.r3.7HG0683160	-1.62377	0.0012526
HORVU.MOREX.r3.4HG0408930	-0.959236	0.0012536
HORVU.MOREX.r3.6HG0571800	-0.659506	0.0012547
HORVU.MOREX.r3.7HG0739190	-0.524011	0.0012598
HORVU.MOREX.r3.2HG0195650	-0.922853	0.0012644
HORVU.MOREX.r3.2HG0159420	-0.542491	0.0012644
HORVU.MOREX.r3.6HG0631790	-1.21969	0.0012665
HORVU.MOREX.r3.1HG0087810	-1.37569	0.0012668
HORVU.MOREX.r3.7HG0725350	-0.823062	0.0012701
HORVU.MOREX.r3.1HG0018280	-0.583793	0.0012794
HORVU.MOREX.r3.7HG0649080	-0.832084	0.0012821
HORVU.MOREX.r3.3HG0278270	-0.602426	0.0012839
HORVU.MOREX.r3.4HG0373380	-1.09306	0.0012847
HORVU.MOREX.r3.1HG0091160	-0.57103	0.0012866
HORVU.MOREX.r3.5HG0499580	-0.769715	0.0012866
HORVU.MOREX.r3.5HG0428840	-1.97177	0.0012873
HORVU.MOREX.r3.2HG0103880	-0.739375	0.0012877
HORVU.MOREX.r3.4HG0336410	-1.37163	0.0012877
HORVU.MOREX.r3.5HG0429580	-0.515854	0.0012877
HORVU.MOREX.r3.2HG0133370	-0.64617	0.0012919
HORVU.MOREX.r3.5HG0468350	-0.547645	0.0012919
[truncated: 1,509 more rows]

## Sheet: specific_UP_genes_response_cold
plaza_arath_ortho_id	morexV3_id	Location_SUBAcon	Description	predicted_cTP	logFC	padj	references
AT3G22840	5HG0482060	plastid	Chlorophyll A-B binding family protein;Encodes an early light-inducible protein.	NA	4.4542	0	https://doi.org/10.1104/pp.106.083055 - https://doi.org/10.1104/pp.105.068171
AT1G15380	1HG0027090	golgi	Lactoylglutathione lyase / glyoxalase I family protein;	NA	3.66038	0	https://doi.org/10.1007/s10142-010-0203-2
AT4G35090	6HG0545480	peroxisome	catalase 2;Encodes a peroxisomal catalase, highly expressed in bolts and leaves. mRNA expression patterns show circadian regulation with mRNA levels being high in the subjective early morning. Loss of function mutations have increased H2O2 levels and increased H2O2 sensitivity. Mutants accumulate more toxic ions yet show decreased sensitivity to Li+. This decreased sensitivity is most likely due …	NA	3.61552	3.3e-06	https://doi.org/10.1111/j.1365-313x.2006.02821.x - https://doi.org/10.1186/1471-2229-8-13
AT1G15520	7HG0722560	plasma membrane	pleiotropic drug resistance 12;ABC transporter family involved in ABA transport and resistance to lead. Localizes to plasma membrane. Upregulated by lead. Expressed in leaves, flowers, stomata and roots.	NA	3.08315	0.0009517	https://doi.org/10.1016/j.plantsci.2012.03.001
AT1G16390	2HG0135060	vacuole	organic cation/carnitine transporter 3;	NA	2.71974	0.0444998	https://doi.org/10.1186/1756-0500-1-43
AT3G18990	4HG0343430	nucleus	AP2/B3-like transcriptional factor family protein;Required for vernalization. Essential for the complete repression of FLC in vernalized plants. Required for the methylation of histone H3	NA	2.62376	0.001112	https://doi.org/10.1126/science.1072147
AT2G36530	7HG0647190	cytosol	Enolase;Involved in light-dependent cold tolerance and encodes an enolase. Protein is tyrosine-phosphorylated and its phosphorylation state is modulated in response to ABA in Arabidopsis thaliana seeds.	NA	2.55186	0.0016543	https://doi.org/10.1093/emboj/21.11.2692
AT1G16670	5HG0430130	plasma membrane	Protein kinase superfamily protein. Negative regulator of freezing tolerance that phosphorylates 14-3-3 proteins (e.g. GRF6) thus triggering their translocation from the cytosol to the nucleus in response to cold stress.	NA	2.22871	7.78e-05	https://doi.org/10.1016/j.molcel.2017.02.016
AT3G17020	3HG0233710	cytosol	Adenine nucleotide alpha hydrolases-like superfamily protein;	NA	2.22363	0.0008419	https://doi.org/10.1046/j.1365-313x.2003.01864.x
AT5G10230	7HG0665280	cytosol	annexin 7;Encodes a calcium-binding protein annexin (AnnAt7).	NA	1.83452	3e-07	https://doi.org/10.1016/j.plaphy.2006.02.002
AT3G05880	1HG0018260	plasma membrane	Low temperature and salt responsive protein family;Induced by low temperatures, dehydration and salt stress and ABA. Encodes a small (54 amino acids), highly hydrophobic protein that bears two potential transmembrane domains.	NA	1.81262	0	https://doi.org/10.1104/pp.115.2.569
AT2G38470	1HG0071500	nucleus	WRKY DNA-binding protein 33;Member of the plant WRKY transcription factor family. Regulates the antagonistic relationship between defense pathways mediating responses to P. syringae and necrotrophic fungal pathogens. Located in nucleus. Involved in response to various abiotic stresses - especially salt stress.	NA	1.75391	0.014824	https://doi.org/10.1007/s11103-008-9408-3 - https://doi.org/10.1007/s00425-011-1375-2
AT3G11410	3HG0276740	nucleus	protein phosphatase 2CA;Encodes protein phosphatase 2C. Negative regulator of ABA signalling. Expressed in seeds during germination. mRNA up-regulated by drought and ABA.	NA	1.71033	0.0007092	https://doi.org/10.1046/j.1365-313x.2001.01048.x
AT4G21150	3HG0308820	endoplasmic reticulum	ribophorin II (RPN2) family protein;	NA	1.68511	0	https://doi.org/10.1046/j.1365-313x.2003.01864.x
AT1G26660	2HG0201840	cytosol	Prefoldin chaperone subunit family protein.	NA	1.651	0.0005414	https://doi.org/10.3389/fpls.2016.00317
AT5G58940	5HG0527720	golgi	calmodulin-binding receptor-like cytoplasmic kinase 1;Arabidopsis thaliana calmodulin-binding receptor-like kinase mRNA	NA	1.6155	2e-07	https://doi.org/10.1074/jbc.m402830200
AT4G35790	5HG0501380	plasma membrane	phospholipase D delta;Encodes a protein with phospholipase D activity. Involved in phospolipase metabolism. Mutants are affected in hydrogen peroxide mediated cell death.	NA	1.60878	3.27e-05	https://doi.org/10.1038/nbt949
AT3G48360	2HG0176250	nucleus	BTB and TAZ domain protein 2;encodes a protein (BT2) that is an essential component of the TAC1-mediated telomerase activation pathway. Acts redundantly with BT3 and BT1 during female gametophyte development and with BT3 during male gametophyte development. BT2 also mediates multiple responses to nutrients, stresses, and hormones.	NA	1.58999	6.75e-05	https://doi.org/10.1104/pp.109.139220
AT3G23250	6HG0596420	nucleus	myb domain protein 15;Member of the R2R3 factor gene family.	NA	1.47328	0.000612	https://doi.org/10.1074/jbc.m605895200
AT2G26640	7HG0714140	plasma membrane	3-ketoacyl-CoA synthase 11;Encodes KCS11, a member of the 3-ketoacyl-CoA synthase family involved in the biosynthesis of VLCFA (very long chain fatty acids).	NA	1.47227	0.0002345	https://doi.org/10.1007/s11103-008-9339-z
AT2G21660	5HG0505680	nucleus	cold, circadian rhythm, and rna binding 2;Encodes a small glycine-rich RNA binding protein that is part of a negative-feedback loop through which AtGRP7 regulates the circadian oscillations of its own transcript. Gene expression is induced by cold. GRP7 appears to promote stomatal opening and reduce tolerance under salt and dehydration stress conditions, but, promotes stomatal closing and thereby…	NA	1.43723	0.0046748	https://doi.org/10.1093/jxb/eri298 - https://doi.org/10.1093/nar/gkl1076
AT4G04020	5HG0468890	plastid	fibrillin;Fibrillin precursor protein. The fibrillin preprotein, but not the mature protein interacts with ABI2. Regulated by abscisic acid response regulators. Involved in abscisic acid-mediated photoprotection.	NA	1.35928	0	https://doi.org/10.1111/j.1365-313x.2009.04067.x
AT5G20250	7HG0656670	peroxisome	Raffinose synthase family protein;encodes a member of glycosyl hydrolase family 36. Expression is induced within 3 hours of dark treatment, in senescing leaves and treatment with exogenous photosynthesis inhibitor. Induction of gene expression was suppressed in excised leaves supplied with sugar. The authors suggest that the gene's expression pattern is responding to the level of sugar in the cel…	Hv_cTP	1.33076	4e-07	https://doi.org/10.3390/plants8080288
AT1G13980	3HG0234880	golgi	sec7 domain-containing protein;Encodes a GDP/GTP exchange factor for small G-proteins of the ADP ribosylation factor (RAF) class, and as regulator of intracellular trafficking. Homologous to Sec7p and YEC2 from yeast. Involved in the specification of apical-basal pattern formation. Essential for cell division, expansion and adhesion. It appears that heteotypic binding between the DCB and C-termin…	NA	1.29653	0.0043722	https://doi.org/10.1111/tpj.14137
AT1G05260	1HG0017420	extracellular	Peroxidase superfamily protein;Encodes a cold-inducible cationic peroxidase that is involved in the stress response. In response to low temperature, RCI3 transcripts accumulate in the aerial part and in roots of etiolated seedlings but only in roots of light-grown seedlings.	NA	4.26493	0	https://doi.org/10.1046/j.1365-313x.2002.01398.x
AT3G03050	2HG0136680	plasma membrane	cellulose synthase-like D3;encodes a cellulose synthase like protein. mutations initiate root hairs that rupture at their tip soon after initiation. is required for the synthesis of a noncellulosic wall polysaccharide. the expression of both CSLD2 and CSLD3 is elevated at reduced temperatures, and the phenotypes of mutants homozygous for insertions in these genes were partially rescued by reduced…	NA	2.14007	0.0009651	https://doi.org/10.1104/pp.108.121939
AT5G24090	3HG0300110	extracellular	chitinase A;Chitinase A (class III) expressed exclusively under environmental stress conditions.	NA	1.54719	0.0174498	https://doi.org/10.1271/bbb.80837
AT2G37770	3HG0226080	plastid	NAD(P)-linked oxidoreductase superfamily protein;	NA	1.44824	0	https://doi.org/10.1074/jbc.m110.202226 - https://doi.org/10.1016/j.jmb.2009.07.023
AT1G15950	6HG0568690	cytosol	cinnamoyl coa reductase 1;Encodes a cinnamoyl CoA reductase. Involved in lignin biosynthesis.	NA	1.43651	6e-07	https://doi.org/10.1104/pp.104.3.1015
AT3G55990	3HG0303900	golgi	Plant protein of unknown function (DUF828);Encodes ESK1 (Eskimo1). A member of a large gene family of DUF231 domain proteins whose members encode a total of 45 proteins of unknown function. ESK1 functions as a negative regulator of cold acclimation. Mutations in the ESK1 gene provides strong freezing tolerance. A member of the TBL (TRICHOME BIREFRINGENCE-LIKE) gene family containing a plant-speci…	NA	1.42763	7e-07	https://doi.org/10.1111/j.1365-313x.2006.02994.x

## Sheet: specific_DOWN_genes_response_co
plaza_arath_ortho_id	morexV3_id	Location_SUBAcon	Description	predicted_cTP	logFC	padj	reference
AT4G24960	5HG0485770	plasma membrane	HVA22 homologue D;Homologous to a eukaryote specific ABA- and stress-inducible gene first isolated from barley. Groups in one subfamily with ATHVA22E. Along with other members of the ATHVA22 family, it may be involved in regulation of autophagy during development.	NA	-3.00629	0.0284465	https://doi.org/10.1023/a:1015593715144
AT3G16690	5HG0428270	plasma membrane	Nodulin MtN3 family protein;	NA	-2.6891	0.0010443	https://doi.org/10.1104/pp.113.224972
AT5G59010	5HG0527630	plasma membrane	Protein kinase protein with tetratricopeptide repeat domain;	NA	-2.27641	0	https://doi.org/10.1016/j.bbrc.2012.08.118
AT3G22690	2HG0210320	plastid	Pentatricopeptide repeat-containing protein	NA	-1.74934	0.0315483
AT2G47180	4HG0380970	cytosol	galactinol synthase 1;	NA	-1.70829	0	https://doi.org/10.1104/pp.108.122465
AT1G25450	4HG0401580	plasma membrane	3-ketoacyl-CoA synthase 5;Encodes KCS5, a member of the 3-ketoacyl-CoA synthase family involved in the biosynthesis of VLCFA (very long chain fatty acids).	NA	-1.68071	0	https://doi.org/10.1007/s11103-008-9339-z
AT4G25470	5HG0497580	nucleus	C-repeat/DRE binding factor 2;Encodes a member of the DREB subfamily A-1 of ERF/AP2 transcription factor family (CBF2). The protein contains one AP2 domain. There are six members in this subfamily, including CBF1, CBF2, and CBF3. This gene is involved in response to low temperature, abscisic acid, and circadian rhythm. Overexpressing this gene leads to increased freeze tolerance and induces the e…	NA	-1.59597	0.0188569	https://doi.org/10.1104/pp.105.068510 - https://doi.org/10.1006/bbrc.2001.6299
AT3G11170	5HG0466020	plastid	fatty acid desaturase 7;Chloroplastic enzyme responsible for the synthesis of 16:3 and 18:3 fatty acids from galactolipids, sulpholipids and phosphatidylglycerol. Uses ferredoxin as electron donor. Gene expression is induced by wounding in shoot and root. The wound-response in shoot is independent of jasmonic acid mediated pathway whereas the root response is mediated by jasmonic acid.	NA	-1.59037	8e-07	https://doi.org/10.1104/pp.105.2.601
AT2G39730	4HG0357420	plastid	rubisco activase;Rubisco activase, a nuclear-encoded chloroplast protein that consists of two isoforms arising from alternative splicing in most plants. Required for the light activation of rubisco.	Hv_cTP	-1.55536	1e-07	https://doi.org/10.1111/j.1365-313x.2006.02821.x
AT3G52150	5HG0471050	plastid	RNA-binding (RRM/RBD/RNP motifs) family protein;	Hv_cTP	-1.52978	0.0028535	https://doi.org/10.1016/j.plaphy.2013.10.027
AT5G12250	1HG0066260	cytosol	beta-6 tubulin;Encodes a beta-tubulin. Expression of TUB6 has been shown to decrease in response to cold treatment.	NA	-1.52166	0	https://doi.org/10.1104/pp.103.2.371
AT1G67090	2HG0104780	plastid	ribulose bisphosphate carboxylase small chain 1A;	Hv_cTP	-1.45758	3.23e-05	https://doi.org/10.1046/j.1365-313x.2003.01864.x
AT5G20720	7HG0661950	plastid	chaperonin 20;Encodes a chloroplast co-chaperonin with similarity to CPN21 from spinach, E.coli GroES.	Hv_cTP	-1.43309	0.0147758	https://doi.org/10.1046/j.1365-313x.2003.01864.x
AT1G23740	6HG0564980	plastid	Oxidoreductase, zinc-binding dehydrogenase family protein;	Hv_cTP	-1.35454	8e-07	https://doi.org/10.1111/j.1365-313x.2006.02821.x
AT3G23000	5HG0433220	plasma membrane	CBL-interacting protein kinase 7;Encodes a serine/threonine protein kinase with similarities to CBL-interacting protein kinases, SNF1 and SOS2.	NA	-1.32463	6.3e-05	https://doi.org/10.1016/j.plantsci.2011.03.011
AT4G24770	7HG0689040	plastid	31-kDa RNA binding protein;Encodes a chloroplast RNA-binding protein. A substrate of the type III effector HopU1 (mono-ADP-ribosyltransferase). Required for editing and stability of specific chloroplast mRNAs.	Hv_cTP	-1.30999	0.0007234	https://doi.org/10.1371/journal.pgen.1006027
AT2G28900	1HG0005580	plastid	outer plastid envelope protein 16-1;Encodes AtOEP16, a 16-KDa plastid outer membrane protein involved in plastid import of protochlorophyllide oxidoreductase A. Predominantly expressed in leaves and is also inducible by cold treatment.	NA	-1.24724	4e-07	https://doi.org/10.1104/pp.103.2.371
AT2G36400	2HG0186750	nucleus	growth-regulating factor 3;Growth regulating factor encoding transcription activator. One of the nine members of a GRF gene family, containing nuclear targeting domain. Mutants result in smaller leaves indicating the role of the gene in leaf development. Expressed in root, shoot and flower.	NA	-1.21768	0.0016746	https://doi.org/10.1105/tpc.19.00784 +
AT3G26744	7HG0703220	nucleus	basic helix-loop-helix (bHLH) DNA-binding superfamily protein;Encodes a MYC-like bHLH transcriptional activator that binds specifically to the MYC recognition sequences in the CBF3 promoter. Mutants are defective in cold-regulated gene expression. Cold stress triggers protein degradation of nuclear GFPICE1 protein, and the RING finger protein HOS1 is required. Sumoylation of ICE1 controls CBF3/DR…	NA	-1.16071	0	https://doi.org/10.1105/tpc.106.048397
AT1G20823	5HG0504290	plasma membrane	RING/U-box superfamily protein;	NA	-1.11375	0.0347996
AT2G37220	4HG0376960	plastid	RNA-binding (RRM/RBD/RNP motifs) family protein;Encodes a chloroplast RNA binding protein. A substrate of the type III effector HopU1 (mono-ADP-ribosyltransferase). Protein is tyrosine-phosphorylated and its phosphorylation state is modulated in response to ABA in Arabidopsis thaliana seeds.	Hv_cTP	-1.10183	0.0093379	https://doi.org/10.1093/jxb/erj129 - https://doi.org/10.1111/j.1365-313x.2006.02821.x
AT2G26250	4HG0405320	golgi	3-ketoacyl-CoA synthase 10;epidermis-specific, encodes KCS10, a putative 3-ketoacyl-CoA synthase. probably involved in the synthesis of long-chain lipids found in the cuticle.	NA	-1.09584	0	https://doi.org/10.1007/s11103-008-9339-z
AT1G05200	2HG0140140	plasma membrane	glutamate receptor 3.4;member of Putative ligand-gated ion channel subunit family	NA	-1.06773	5e-07	https://doi.org/10.1007/s00425-005-1551-3
AT1G01860	6HG0548830	plastid	Ribosomal RNA adenine dimethylase family protein;dimethyladenosine transferase	Hv_cTP	-1.04694	0.0429317	https://doi.org/10.1105/tpc.10.5.699
AT1G09530	1HG0018510	nucleus	phytochrome interacting factor 3;Transcription factor interacting with photoreceptors phyA and phyB. Forms a ternary complex in vitro with G-box element of the promoters of LHY, CCA1. Acts as a negative regulator of phyB signalling. It degrades rapidly after irradiation of dark grown seedlings in a process controlled by phytochromes. Does not play a significant role in controlling light input and…	NA	-1.01624	0.0443582	https://doi.org/10.1007/s10059-013-0135-5
ATCG00120	UnG0770100	plastid	ATP synthase subunit alpha;Encodes the ATPase alpha subunit, which is a subunit of ATP synthase and part of the CF1 portion which catalyzes the conversion of ADP to ATP using the proton motive force. This complex is located in the thylakoid membrane of the chloroplast.	NA	-0.962368	0.0079092	https://doi.org/10.1111/j.1365-313x.2006.02821.x
AT1G67280	5HG0522290	plastid	Glyoxalase/Bleomycin resistance protein/Dioxygenase superfamily protein;	Hv_cTP	-0.959418	0.0021653	https://doi.org/10.1111/j.1365-313x.2006.02821.x
AT3G11630	2HG0167220	plastid	Thioredoxin superfamily protein;Encodes a 2-Cys peroxiredoxin (2-Cys PrxA) that contains two catalytic Cys residues.	Hv_cTP	-0.952299	0.0021015	https://doi.org/10.1111/j.1365-313x.2006.02821.x
AT2G17840	7HG0747090	plasma membrane	Senescence/dehydration-associated protein-related;Identified as drought-inducible gene by differential hybridization. Upregulated by high light, drought, cold and salt stress determined by microarray analysis.	NA	-0.928946	0.0004924	https://doi.org/10.1562/0031-8655(2003)077%3C0226:ioagrb%3E2.0.co;2
AT1G79440	6HG0570900	mitochondrion	aldehyde dehydrogenase 5F1;Encodes a mitochondrial succinic semialdehyde dehydrogenase (SSADH). Nomenclature according to Kirch, et al (2004).	NA	-0.927899	2e-07	https://doi.org/10.1111/j.1365-313x.2007.03100.x
AT3G06510	4HG0359130	plastid	Glycosyl hydrolase superfamily protein;Encodes a protein with beta-glucosidase activity, mutants show increased sensitivity to freezing	NA	-0.92566	0	https://doi.org/10.1105/tpc.104.024018 - https://doi.org/10.1126/science.1191803
AT2G33380	4HG0395710	cytosol	Caleosin-related family protein;Encodes a calcium binding protein whose mRNA is induced upon treatment with NaCl, ABA and in response to dessication. mRNA expression under drought conditions is apparent particularly in leaves and flowers. Isoform of caleosin with a role as a peroxygenase involved in oxylipin metabolism during biotic and abiotic stress.	Hv_cTP	-0.921202	0	https://doi.org/10.1016/j.plaphy.2009.04.005 - https://doi.org/10.1093/pcp/pcq155
AT1G77490	6HG0632860	plastid	thylakoidal ascorbate peroxidase;Encodes a chloroplastic thylakoid ascorbate peroxidase tAPX. Ascorbate peroxidases are enzymes that scavenge hydrogen peroxide in plant cells. Eight types of APX have been described for Arabidopsis: three cytosolic (APX1, APX2, APX6), two chloroplastic types (stromal sAPX, thylakoid tAPX), and three microsomal (APX3, APX4, APX5) isoforms.	Hv_cTP	-0.909762	0.0001603	https://doi.org/10.1074/jbc.m111.292847
AT1G42970	4HG0410550	plastid	glyceraldehyde-3-phosphate dehydrogenase B subunit;Encodes chloroplast localized glyceraldehyde-3-phosphate dehydrogenase that can use both NADH and NADPH to reduce 1,3-diphosphate glycerate. It forms A2B2 heterotetramers with GapA forms of the GADPH enzyme. These complexes are active in the light under reducing conditions, but show reduced NADPH-dependent activity in response to oxidized thiored…	Hv_cTP	-0.876609	0.0014527	https://doi.org/10.1111/j.1365-313x.2006.02821.x
AT4G01370	7HG0699160	cytosol	MAP kinase 4;Encodes a nuclear and cytoplasmically localized MAP kinase involved in mediating responses to pathogens. Its substrates include MKS1 and probably MAP65-1.The MAP65-1 interaction is involved in mediating cortical microtuble organization.	NA	-0.862346	1.3e-06	https://doi.org/10.1016/j.molcel.2004.06.023
AT1G01120	4HG0392320	plasma membrane	3-ketoacyl-CoA synthase 1;Encodes a condensing enzyme KCS1 (3-ketoacyl-CoA synthase 1) which is involved in the critical fatty acid elongation process in wax biosynthesis.	NA	-0.830849	3e-07	https://doi.org/10.1007/s11103-008-9339-z
AT1G09350	2HG0109700	cytosol	galactinol synthase 3;	NA	-0.814844	0.0047978	https://doi.org/10.1046/j.0960-7412.2001.01227.x
AT1G32070	1HG0070690	plastid	nuclear shuttle interacting;Encodes a nuclear acetyltransferase (NSI)that interacts with the geminivirus movement protein NSP. This interaction is required for viral infection and systemic spread. Acetylates the viral coat protein (CP) in vitro, but not NSP. NSP inhibits NSI activity in vitro. NSI is highly transcribed in phloem and in xylem parenchyma cells, and in the apical meristem and guard …	Hv_cTP	-0.80972	0.0003741	https://doi.org/10.3389/fpls.2016.00197
AT1G68090	5HG0478740	cytosol	annexin 5;Encodes a calcium-binding protein annexin (AnnAt5).	NA	-0.791194	0.0002281	https://doi.org/10.1016/j.plaphy.2006.02.002
AT1G78080	4HG0400710	nucleus	related to AP2 4;Encodes a member of the DREB subfamily A-6 of ERF/AP2 transcription factor family (RAP2.4). The protein contains one AP2 domain. Role in mediating light and ethylene signaling.	NA	-0.784634	0.0032921	https://doi.org/10.1007/s00425-011-1414-z
AT1G20440	6HG0602880	nucleus	cold-regulated 47;Belongs to the dehydrin protein family, which contains highly conserved stretches of 7-17 residues that are repetitively scattered in their sequences, the K-, S-, Y- and lysine rich segments. Cold regulated gene, amino acid sequence homology with Group II LEA (late embryogenesis abundant) proteins. Also responds to osmotic stress, ABA, dehydration and inhibits e.coli growth whil…	NA	-0.784313	1.49e-05	https://doi.org/10.1105/tpc.10.7.1151 - https://doi.org/10.1104/pp.105.068171
AT1G08810	5HG0536160	nucleus	myb domain protein 60;putative transcription factor of the R2R3-MYB gene family. Transcript increases under conditions that promote stomatal opening (white and blue light, abi1-1 mutation) and decreases under conditions that trigger stomatal closure (ABA, desiccation, darkness), with the exception of elevated CO2. Expressed exclusively in guard cells of all tissues. It is required for light-induc…	NA	-0.772992	0.011757	https://doi.org/10.1046/j.1365-313x.1998.00278.x
AT4G20260	3HG0249400	plasma membrane	plasma-membrane associated cation-binding protein 1;Encodes a Ca2+ and Cu2+ binding protein. N-terminal myristylation on glycine 2 appears to enable it to associate tightly with the plasma membrane. Recombinant PCaP1 interacts strongly with phosphatidylinositol 3,5-bisphosphate (PtdIns(3,5)P2) and PtdIns (3,4,5)P3, and weakly with PtdIns(3,5)P2 and PtdIns(4,5). It also interacts with calmodulin (…	NA	-0.768124	1.1e-06	https://doi.org/10.1046/j.1365-313x.2003.01864.x
AT3G08920	4HG0385040	plastid	Rhodanese/Cell cycle control phosphatase superfamily protein;	Hv_cTP	-0.765598	0.0002735	https://doi.org/10.1371/journal.pgen.1006027
AT5G01820	2HG0112440	cytosol	serine/threonine protein kinase 1;Encodes a CBL-interacting serine/threonine protein kinase.	NA	-0.747841	2e-07
AT3G54050	4HG0389260	plastid	high cyclic electron flow 1;Encodes HCEF1 (High Cyclic Electron Flow 1). Mutant phenotype: constitutively elevated electron flow (CEFI).	Hv_cTP	-0.743003	0.0003365	https://doi.org/10.1111/j.1365-313x.2006.02821.x
AT1G09340	5HG0427700	plastid	chloroplast RNA binding;Encodes CHLOROPLAST RNA BINDING (CRB), a putative RNA-binding protein. CRB is important for the proper functioning of the chloroplast. Mutations in CRB also affects the circadian system, altering the expression of both oscillator and output genes.	Hv_cTP	-0.738141	0.0012089	https://doi.org/10.1111/j.1365-313x.2006.02821.x
AT1G32060	6HG0606220	plastid	phosphoribulokinase;	Hv_cTP	-0.737533	0.0023441	https://doi.org/10.1111/j.1365-313x.2006.02821.x
AT4G09650	4HG0340430	plastid	ATP synthase delta-subunit gene;Encodes the chloroplast ATPase delta-subunit.	NA	-0.73525	0.0001035	https://doi.org/10.1111/j.1365-313x.2006.02821.x
AT4G35300	1HG0054530	vacuole	tonoplast monosaccharide transporter2;	NA	-0.730397	4e-07
AT1G29390	1HG0089180	plastid	cold regulated 314 thylakoid membrane 2;Integral membrane protein in the inner envelope of chloroplasts. Provide freezing tolerance.	Hv_cTP	-0.727831	4e-07	https://doi.org/10.1111/j.1365-3040.2008.01854.x
AT5G04590	1HG0067230	plastid	sulfite reductase;A.thaliana gene encoding sulfite reductase.	Hv_cTP	-0.716141	8.56e-05	https://doi.org/10.1111/j.1365-313x.2006.02821.x
AT2G16500	1HG0002450	plastid	arginine decarboxylase 1;encodes a arginine decarboxylase (ADC), a rate-limiting enzyme that catalyzes the first step of polyamine (PA) biosynthesis via ADC pathway in Arabidopsis thaliana. Arabidopsis genome has two ADC paralogs, ADC1 and ADC2. Double mutant analysis showed that ADC genes are essential for the production of PA, and are required for normal seed development. Promoter region of ADC…	NA	-0.684817	0.030396	https://doi.org/10.1104/pp.108.122945
AT1G16880	7HG0697900	plastid	uridylyltransferase-related;	Hv_cTP	-0.664665	0.0013094	https://doi.org/10.1111/j.1365-313x.2006.02821.x
AT3G01500	3HG0274780	plastid	carbonic anhydrase 1;Encodes a putative beta-carbonic anhydrase betaCA1. Together with betaCA4 (At1g70410) regulates CO2-controlled stomatal movements in guard cells.	Hv_cTP	-0.614431	0.0028564	https://doi.org/10.1111/j.1365-313x.2006.02821.x
AT1G05140	2HG0116000	plastid	Peptidase M50 family protein; Metalloprotease essential for chloroplast and plant development.	NA	-0.612209	0.0044328	https://doi.org/10.1371/journal.pgen.1006027
AT4G31990	6HG0624630	plastid	aspartate aminotransferase 5;Encodes a plastid-localized aspartate aminotransferase. Does not display any PAT (glutamate/aspartate-prephenate aminotransferase) activity even in the presence of a high concentration of prephenate.	Hv_cTP	-0.600886	0.0135692	https://www.cabidigitallibrary.org/doi/full/10.5555/20123331384
AT3G13960	2HG0193490	nucleus	growth-regulating factor 5;Growth regulating factor encoding transcription activator. One of the nine members of a GRF gene family, containing nuclear targeting domain. Involved in leaf development and expressed in root, shoot and flower.	NA	-0.596438	0.0364295	https://doi.org/10.1105/tpc.19.00784
AT2G23380	7HG0655960	nucleus	SET domain-containing protein;Similar to the product of the Polycomb-group gene Enhancer of zeste. Required for stable repression of AG and AP3. Putative role in cell fate determination. Involved in the control of leaf morphogenesis. mutants exhibit curled, involute leaves. AGAMOUS and APETALA3 are ectopically expressed in the mutant.	NA	-0.595388	0.0081075	https://doi.org/10.1073/pnas.0606385103
AT1G22770	3HG0238250	nucleus	gigantea protein (GI);Together with CONSTANTS (CO) and FLOWERING LOCUS T (FT), GIGANTEA promotes flowering under long days in a circadian clock-controlled flowering pathway. GI acts earlier than CO and FT in the pathway by increasing CO and FT mRNA abundance. Located in the nucleus. Regulates several developmental processes, including photoperiod-mediated flowering, phytochrome B signaling, circa…	NA	-0.595112	3.7e-06	https://doi.org/10.1007/s00299-005-0061-x
AT1G03680	5HG0451950	plastid	thioredoxin M-type 1;encodes a chloroplast thioredoxin similar to prokaryotic thioredoxins.	Hv_cTP	-0.592275	0.0018606	https://doi.org/10.1111/j.1365-313x.2006.02821.x
AT5G61410	4HG0403260	plastid	D-ribulose-5-phosphate-3-epimerase;Arabidopsis thaliana ribulose-5-phosphate-3-epimerase mRNA	Hv_cTP	-0.590936	0.003659	https://doi.org/10.1111/j.1365-313x.2006.02821.x
AT5G52440	7HG0710620	plastid	Bacterial sec-independent translocation protein mttA/Hcf106;HCF106; nuclear gene for chloroplast. Thylakoid membrane delta pH translocation pathway component protein; related to Escherichia coli TatA and TatB	NA	-0.586063	0.0079092	https://doi.org/10.1371/journal.pgen.1006027
AT2G15970	5HG0513190	plasma membrane	cold regulated 413 plasma membrane 1;encodes an alpha form of a protein similar to the cold acclimation protein WCOR413 in wheat. Expression is induced by short-term cold-treatment, water deprivation, and abscisic acid treatment.	NA	-0.551625	0.0001206	https://doi.org/10.1104/pp.102.015255
AT1G70200	7HG0674840	plastid	RNA-binding (RRM/RBD/RNP motifs) family protein;	Hv_cTP	-0.544479	0.0211437	https://doi.org/10.1371/journal.pgen.1006027
AT2G38750	1HG0059170	cytosol	annexin 4;Annexins are a family of calcium dependent membrane binding proteins though to be involved in Golgi mediated secretion. This is one of four annexins identified in Arabidopsis.	NA	-0.534091	0.0358297	https://doi.org/10.1016/j.plaphy.2006.02.002
AT1G53240	1HG0090930	mitochondrion	Lactate/malate dehydrogenase family protein;	NA	-0.527597	0.0060844	https://doi.org/10.1046/j.1365-313x.2003.01864.x
AT4G37930	4HG0340820	mitochondrion	serine transhydroxymethyltransferase 1;Encodes a protein with mitochondrial serine hydroxymethyltransferase activity, which functions in the photorespiratory pathway, catalyzes the conversion of serine and tetrahydrofolate to glycine and 5,10-methylene tetrahydrofolate. Involved in controlling cell damage caused by abiotic stress, such as high light and salt and the hypersensitive defense respons…	NA	-0.521556	0.0018746	https://doi.org/10.1111/j.1365-313x.2004.02311.x
AT1G18740	4HG0349520	nucleus	Protein BYPASS1-LIKE .Together with TRANSTHYRETIN-LIKE protein (TTL), prevents plant growth and development, but by opposition to TTL, regulates positively cold tolerance, probably in a brassinosteroid (BR) and allantoin-dependent manner.	NA	-0.520335	0.0062359	https://doi.org/10.1186/s12870-020-02534-w
AT1G05260	1HG0068010	extracellular	Peroxidase superfamily protein;Encodes a cold-inducible cationic peroxidase that is involved in the stress response. In response to low temperature, RCI3 transcripts accumulate in the aerial part and in roots of etiolated seedlings but only in roots of light-grown seedlings.	NA	-1.80767	0.0005276	https://doi.org/10.1046/j.1365-313x.2002.01398.x
AT3G03050	7HG0698110	plasma membrane	cellulose synthase-like D3;encodes a cellulose synthase like protein. mutations initiate root hairs that rupture at their tip soon after initiation. is required for the synthesis of a noncellulosic wall polysaccharide.	NA	-1.90399	0	https://doi.org/10.1104/pp.108.121939
AT5G24090	2HG0138320	extracellular	chitinase A;Chitinase A (class III) expressed exclusively under environmental stress conditions.	NA	-1.57093	0	https://doi.org/10.1271/bbb.80837
AT2G37770	7HG0678240	plastid	NAD(P)-linked oxidoreductase superfamily protein;	NA	-1.79332	0	https://doi.org/10.1074/jbc.m110.202226 - https://doi.org/10.1016/j.jmb.2009.07.023
AT1G15950	6HG0628130	cytosol	cinnamoyl coa reductase 1;Encodes a cinnamoyl CoA reductase. Involved in lignin biosynthesis.	NA	-2.6346	4e-07	https://doi.org/10.1104/pp.104.3.1015
AT3G55990	4HG0384780	golgi	Plant protein of unknown function (DUF828);Encodes ESK1 (Eskimo1). A member of a large gene family of DUF231 domain proteins whose members encode a total of 45 proteins of unknown function. ESK1 functions as a negative regulator of cold acclimation. Mutations in the ESK1 gene provides strong freezing tolerance. A member of the TBL (TRICHOME BIREFRINGENCE-LIKE) gene family containing a plant-speci…	NA	-2.05278	1e-07	https://doi.org/10.1111/j.1365-313x.2006.02994.x

## Sheet: mut_cold_vs_wt_cold_UP GO
query	significant	p_value	term_size	query_size	intersection_size	precision	recall	term_id	source	term_name	effective_domain_size	source_order	parents	evidence_codes	intersection
mut_cold_vs_wt_cold_UP	TRUE	7.67841e-16	436	2193	108	0.0492476	0.247706	GO:0016192	GO:BP	vesicle-mediated transport	21899	5229		IEP,IEA,IBA IEA,IEA,IEA,IEA,IEA,IMP IEA,IEA,IMP,IEA,IEA,IBA IEA,IDA IMP IEA,IMP IEA,IEA,IDA,IDA IEA,IEA,IBA IEA,IMP,IMP TAS IEA,IMP IEA,IEA,IPI,ISS IEA,IEA,IEA,IPI IEA,IEA,IEA,IMP,IEA,TAS,IEA,IEA,IDA IPI IMP,IEA,IEA,IEA,IEA,IDA IBA IEA,IEA,IEA,IMP IEA,IEA,IEA,IEA,IEA,IEA,IEA,IBA,IMP,IEA,IDA IEA,IEA,IEA,IEA,ISS IEA,IEA,IMP,IEA,IBA IEA,IDA IEA,IEA,IMP IBA IEA,IMP,IGI IBA IEA,IEA,IEA,IMP IEA,IGI,IEA…	AT5G25250,AT5G50380,AT5G03540,AT1G11250,AT3G09520,AT5G16880,AT4G31480,AT2G44610,AT1G67930,AT5G11980,AT1G51160,AT3G09800,AT5G08080,AT3G08530,AT3G43300,AT3G25040,AT5G24710,AT1G55190,AT5G05010,AT1G71820,AT5G09810,AT1G13980,AT3G11820,AT1G31780,AT3G17900,AT1G50500,AT1G62020,AT4G34450,AT2G20760,AT2G25430,AT3G07950,AT5G07120,AT3G05000,AT5G61210,AT3G10380,AT3G03120,AT4G12770,AT2G17380,AT5G22770,AT3G24315…
mut_cold_vs_wt_cold_UP	TRUE	3.22711e-12	1022	2193	183	0.0834473	0.179061	GO:0071705	GO:BP	nitrogen compound transport	21899	17375		IEA,IEA,IEA,IDA,IEA,IEA,IMP IEA,IEA,IEA,IEA,IEA,IEA,IDA,IEA,IMP IEA,IEA,IEA,IEA,IGI,IEA,IEA,IEA,IEA,IDA,IEA,IEA,IMP IEA,IDA IMP,IEA,IEA,IEA,IEA,IDA,IEA,IBA IEA,IEA,IMP IEA,IEA,IEA,IEA,IEA,IDA IMP,IEA,IEA,IEA,IEA,IMP IEA,IEA,IEA,IEA,IDA IEA,IEA,IEA,IEA,IDA IEA,IEA,IEA,IEA,IEA,IEA,IEA,IEA,IDA IMP IGI,IEA,IEA,IEA,IEA,IEA,IEA,IEA,IBA IEA,IEA,IEA,IEA,IEA,IEA,IEA,IEA,IBA IEA,IEA,IEA,IEA,IEA,IEA,IEA,IEA…	AT1G24400,AT5G46040,AT2G38290,AT4G23010,AT1G30900,AT5G50380,AT5G40780,AT1G29310,AT2G45070,AT5G03540,AT1G65730,AT2G34960,AT4G24190,AT1G11250,AT5G11710,AT3G09520,AT5G65270,AT4G21120,AT1G76340,AT5G16880,AT3G11900,AT4G24840,AT4G31480,AT3G13050,AT5G53550,AT2G44610,AT2G01170,AT3G47960,AT2G40460,AT5G11980,AT5G51430,AT5G60460,AT2G28315,AT3G09800,AT5G08080,AT3G08530,AT3G43300,AT3G25040,AT1G13340,AT1G80510…
mut_cold_vs_wt_cold_UP	TRUE	1.09032e-11	752	2193	144	0.0656635	0.191489	GO:0045184	GO:BP	establishment of protein localization	21899	11702		IEA,IEA,IEA,IEA,IEA,IDA,IEA,IMP IEA,IEA,IEA,IEA,IEA,IEA,IEA,IEA,IEA,IEA,IEA,IBA IEA,IEA,IMP IEA,IEA,IEA,IEA,IEA,IMP IEA,IEA,IEA,IDA IEA,IEA,IEA,IEA,IEA,IEA,IEA,IEA,IEA,IEA,IEA,IEA,IEA,IBA IEA,IEA,IEA,IEA,IEA,IEA,IEA,IBA IEA,IEA,IEA,IEA,IEA,IEA,IMP IEA,IEA,IEA,IEA,IEA,IEA,IEA,IEA,IEA,IEA,IEA,IBA IEA,IEA,IEA,IEA,IEA,IEA,IMP IEA,IEA,IDA TAS IEA,IEA,IEA,IEA,IEA,IEA,IDA,IEA,IEA,IEA,IGI IEA,IEA,IDA IEA…	AT1G30900,AT5G50380,AT1G29310,AT2G45070,AT5G03540,AT4G24190,AT1G11250,AT5G11710,AT3G09520,AT5G65270,AT5G16880,AT4G24840,AT4G31480,AT2G44610,AT5G11980,AT5G51430,AT5G60460,AT3G09800,AT5G08080,AT3G08530,AT3G43300,AT3G25040,AT1G13340,AT5G05010,AT5G09810,AT5G23395,AT1G13980,AT3G12160,AT3G11820,AT1G71270,AT1G31780,AT4G01395,AT1G32050,AT1G50500,AT1G62020,AT4G34450,AT2G20760,AT5G27970,AT1G64350,AT1G33475…
mut_cold_vs_wt_cold_UP	TRUE	1.09342e-11	1303	2193	217	0.0989512	0.166539	GO:0071702	GO:BP	organic substance transport	21899	17372		IEA,IEA,IEA,IEA,IDA IEA,IMP IEA,IEA,IDA,IMP IEA,IEA,IEA,IMP IEA,IEA,IEA,IEA,IEA,TAS IEA,IEA,IEA,IDA,IEA,IMP IEA,IEA,IEA,IEA,IEA,IEA,IGI IEA,IEA,IEA,IEA,IEA,IBA IEA,IDA,IEA,IEA,IMP IEA,IDA IMP,IEA,IEA,IEA,IEA,IDA IEA,IEA,IEA,IBA IEA,IEA,IMP IEA,IEA,IDA,IEA,IEA,IEA,IEA,IEA,IDA IMP,IEA,IEA,IEA,IMP IEA,IEA,IEA,IEA,IDA IEA,IEA,IEA,IEA,IDA IEA,IEA,IEA,IEA,IEA,IEA,IEA,IEA,IEA,IEA,IDA IMP IGI IEA,IEA,IEA…	AT2G20780,AT1G24400,AT3G08770,AT5G46040,AT4G23010,AT5G26340,AT1G30900,AT1G15520,AT1G11260,AT5G50380,AT5G61520,AT5G40780,AT1G29310,AT2G45070,AT5G04930,AT5G03540,AT5G47560,AT1G65730,AT2G34960,AT4G24190,AT1G11250,AT5G11710,AT3G09520,AT3G18830,AT5G65270,AT4G21120,AT4G25850,AT1G76340,AT5G16880,AT3G11900,AT4G24840,AT4G31480,AT5G44240,AT3G13050,AT5G53550,AT2G44610,AT2G01170,AT3G47960,AT2G40460,AT5G11980…
mut_cold_vs_wt_cold_UP	TRUE	4.52512e-11	712	2193	136	0.0620155	0.191011	GO:0015031	GO:BP	protein transport	21899	4854		IEA,IEA,IEA,IEA,IEA,IDA,IEA,IMP IEA,IEA,IEA,IEA,IEA,IEA,IEA,IEA,IEA,IEA,IEA,IBA IEA,IEA,IMP IEA,IEA,IEA,IEA,IEA,IEA,IEA,IEA,IDA IEA,IEA,IEA,IEA,IEA,IEA,IEA,IEA,IEA,IEA,IEA,IEA,IEA,IBA IEA,IEA,IEA,IEA,IEA,IEA,IEA,IBA IEA,IEA,IEA,IEA,IEA,IEA,IMP IEA,IEA,IEA,IEA,IEA,IEA,IEA,IEA,IEA,IEA,IBA IEA,IEA,IEA,IEA,IEA,IEA,IMP IEA,TAS IEA,IEA,IEA,IEA,IEA,IDA,IEA,IEA,IGI IEA,IEA,IDA IEA,IEA,IEA,IMP,IEA,IMP IBA…	AT1G30900,AT5G50380,AT1G29310,AT2G45070,AT5G03540,AT4G24190,AT1G11250,AT5G11710,AT3G09520,AT5G65270,AT5G16880,AT4G24840,AT4G31480,AT2G44610,AT5G11980,AT5G51430,AT5G60460,AT3G09800,AT5G08080,AT3G08530,AT3G43300,AT3G25040,AT1G13340,AT5G05010,AT5G09810,AT5G23395,AT1G13980,AT3G12160,AT3G11820,AT1G71270,AT1G31780,AT4G01395,AT1G32050,AT1G50500,AT1G62020,AT4G34450,AT2G20760,AT5G27970,AT1G64350,AT1G33475…
mut_cold_vs_wt_cold_UP	TRUE	1.4468e-10	812	2193	148	0.0674875	0.182266	GO:0008104	GO:BP	protein localization	21899	3157		IEA,IEA,IEA,IEA,IDA IEA,IDA,IEA,IMP IEA,IEA,IEA,IEA,IEA,IEA,IEA,IEA,IMP IEA,IEA,IEA,IBA IEA,IEA,IMP IEA,IEA,IEA,IEA,IMP IEA,IMP IEA,IEA,IEA,IDA IMP IEA,IEA,IEA,IEA,IEA,IEA,IEA,IEA,IEA,IEA,IEA,IEA,IEA,IBA IEA,IEA,IEA,IEA,IMP,IEA,IEA,IEA,IBA IEA,IEA,IPI,IEA,IEA,IEA,IEA,IMP IEA,IEA,IEA,IEA,IEA,IEA,IEA,IEA,IEA,IEA,IEA,IBA IEA,IEA,IEA,IEA,IMP,IEA,IEA,IMP IEA,IEA,IDA TAS IEA,IEA,IEA,IEA,IEA,IEA,IDA,IEA…	AT1G30900,AT5G50380,AT1G29310,AT2G45070,AT5G03540,AT4G24190,AT1G11250,AT5G11710,AT3G09520,AT5G65270,AT5G16880,AT4G24840,AT4G31480,AT2G44610,AT5G11980,AT5G51430,AT5G60460,AT3G09800,AT5G08080,AT3G08530,AT3G43300,AT3G25040,AT1G13340,AT5G05010,AT5G09810,AT5G23395,AT1G13980,AT3G12160,AT3G11820,AT1G71270,AT1G31780,AT4G01395,AT1G32050,AT1G50500,AT1G62020,AT4G34450,AT2G20760,AT5G27970,AT1G64350,AT1G33475…
mut_cold_vs_wt_cold_UP	TRUE	1.89679e-10	124	2193	42	0.0191518	0.33871	GO:0048193	GO:BP	Golgi vesicle transport	21899	12993		IEA,IMP,IEA,IEA,IEA,IMP,TAS,IEA,ISS,IEA,IEA,IEA,IEA,IEA,IEA,IMP IEA,IEA,IMP,IEA,IEA,IEA,IMP,IMP,IGI,IEA,IEA,IEA,IEA,IEA,IEA,IEA,IMP IEA,IBA,IMP IEA,IEA,IMP,IEA,IEA,IBA,IDA IMP,IEA,IMP IBA	AT1G67930,AT5G11980,AT1G51160,AT3G09800,AT5G05010,AT5G09810,AT1G13980,AT1G31780,AT1G50500,AT1G62020,AT3G07950,AT3G05000,AT3G10380,AT3G24315,AT2G27460,AT1G11890,AT4G01810,AT1G10290,AT3G44340,AT2G20930,AT5G54440,AT3G55480,AT2G21600,AT2G42700,AT2G45200,AT1G48440,AT1G15370,AT2G36300,AT1G05520,AT1G28490,AT5G47480,AT3G52190,AT1G79985,AT3G47700,AT5G16300,AT3G60860,AT1G21170,AT3G63460,AT4G02030,AT1G02130…
mut_cold_vs_wt_cold_UP	TRUE	2.12361e-10	841	2193	151	0.0688554	0.179548	GO:0070727	GO:BP	cellular macromolecule localization	21899	16772		IEA,IEA,IEA,IEA,IDA IEA,IDA,IEA,IMP IEA,IEA,IEA,IEA,IEA,IEA,IEA,IEA,IMP IEA,IEA,IEA,IBA IEA,IEA,IMP IEA,IEA,IEA,IEA,IMP IEA,IMP IEA,IEA,IEA,IDA IMP IEA,IEA,IEA,IEA,IEA,IEA,IEA,IEA,IEA,IMP,IEA,IEA,IMP,IEA,IEA,IBA IEA,IEA,IEA,IEA,IMP,IEA,IEA,IEA,IBA IEA,IEA,IPI,IEA,IEA,IEA,IEA,IMP IEA,IEA,IEA,IEA,IEA,IEA,IEA,IEA,IEA,IEA,IEA,IBA IEA,IEA,IEA,IMP,IEA,IMP,IEA,IEA,IMP IEA,IEA,IDA TAS IEA,IEA,IEA,IEA,IEA…	AT1G30900,AT5G50380,AT1G29310,AT2G45070,AT5G03540,AT4G24190,AT1G11250,AT5G11710,AT3G09520,AT5G65270,AT5G16880,AT4G24840,AT4G31480,AT2G44610,AT5G11980,AT5G51430,AT5G60460,AT3G09800,AT5G08080,AT3G08530,AT3G43300,AT3G25040,AT1G13340,AT5G05010,AT5G09810,AT5G23395,AT1G13980,AT3G12160,AT3G11820,AT1G71270,AT1G31780,AT4G01395,AT1G32050,AT1G50500,AT1G62020,AT4G34450,AT2G20760,AT1G34350,AT5G27970,AT1G64350…
mut_cold_vs_wt_cold_UP	TRUE	2.21386e-10	2657	2185	373	0.170709	0.140384	GO:0051179	GO:BP	localization	21899	14002		IEP,IEA,ISS IEA,IEA,IMP IEA,IMP,IDA IMP IEA,IEA,IEA,IEA,IEA,IDA IEA,IMP IEA,IMP IEA,IEA,IDA IMP IEA,IEA,IEA,IEA,IMP IEA,IEA,IEA,IEA,IEA,IEA,IEA,IEA,IMP IEA,IEA,IEA,IEA,IEA,IDA IMP IBA IEA,IMP,TAS IEA,IMP,IEA,IEA,IEA,IDA,IEA,IEA,IMP IEA,IEA,IEA,IEA,IEA,IEA,IMP IEA,IEA,IEA,IGI IEA,IEA,IEA,IDA IEA,IMP,IEA,IBA IEA,IDA IEA,IEA,IMP IEA,IMP IEA,IEA,IDA IMP IEA,IMP,IEA,IEA,IGI IEA,IDA,IEA,IEA,IMP IEA,IMP…	AT5G25250,AT3G21180,AT2G29100,AT2G20780,AT1G66950,AT4G18550,AT4G13420,AT1G24400,AT3G08770,AT5G46040,AT2G38290,AT4G23010,AT5G26340,AT4G10310,AT1G30900,AT1G15520,AT3G13080,AT3G12750,AT5G10190,AT1G11260,AT5G50380,AT1G16390,AT4G02900,AT5G61520,AT2G38940,AT2G41560,AT1G27040,AT5G40780,AT1G29310,AT5G65380,AT2G45070,AT5G04930,AT5G03540,AT1G70520,AT5G47560,AT5G66850,AT1G65730,AT2G34960,AT1G55910,AT4G24190…
mut_cold_vs_wt_cold_UP	TRUE	2.92346e-10	2535	2185	358	0.163844	0.141223	GO:0051234	GO:BP	establishment of localization	21899	14032		IEP,IEA,ISS IEA,IEA,IMP IEA,IDA IMP IEA,IEA,IEA,IEA,IEA,IDA IEA,IMP IEA,IMP IEA,IEA,IDA IMP IEA,IEA,IEA,IEA,IMP IEA,IEA,IEA,IEA,IEA,IEA,IEA,IEA,IMP IEA,IEA,IEA,IEA,IEA,IDA IMP IBA IEA,TAS IEA,IEA,IEA,IEA,IDA,IEA,IEA,IMP IEA,IEA,IEA,IEA,IEA,IEA,IMP IEA,IEA,IEA,IGI IEA,IEA,IEA,IEA,IMP,IEA,IBA IEA,IDA IEA,IEA,IMP IEA,IMP IEA,IEA,IDA IMP IEA,IEA,IEA,IGI IEA,IDA,IEA,IEA,IMP IEA,IEA,IEA,IEA,IDA IEA,IEA…	AT5G25250,AT3G21180,AT2G29100,AT2G20780,AT1G66950,AT4G13420,AT1G24400,AT3G08770,AT5G46040,AT2G38290,AT4G23010,AT5G26340,AT4G10310,AT1G30900,AT1G15520,AT3G13080,AT3G12750,AT5G10190,AT1G11260,AT5G50380,AT1G16390,AT4G02900,AT5G61520,AT2G38940,AT2G41560,AT1G27040,AT5G40780,AT1G29310,AT5G65380,AT2G45070,AT5G04930,AT5G03540,AT5G47560,AT1G65730,AT2G34960,AT1G55910,AT4G24190,AT1G11250,AT1G23300,AT5G11710…
mut_cold_vs_wt_cold_UP	TRUE	5.1695e-10	1482	475	76	0.16	0.0512821	GO:0009607	GO:BP	response to biotic stimulus	21899	3572		IEP,IEP,IMP IGI IEP,IMP IEP,IDA,IEP,IMP,IMP IEP,IDA IEP IEA,IEP,IMP,IEP,IMP,IMP,IGI,IEA,IEP,IMP IEA,IDA IMP IEP IEA,IDA IEA,IEP,HEP,HEP,IEP,IDA IMP IEP,IDA IMP,IEP,IMP,IEA,IMP,IEA,IEP TAS IEA,IMP IEP,IEA,IEP,IEA,IMP,IGI HEP,IMP IEA,IMP,IMP,IEA,IMP IEP IEA,IGI,IMP IGI IEP,IMP,IMP,IEP,IMP,IEP,IMP IEA,IMP IEP,IEP,IMP,IBA IEA,IMP,IEP,IEP,ISS,HEP,IDA IEA,IMP,HEP,IMP,IDA IMP IEP TAS IEA,IMP IEP,IMP,IMP…	AT3G57240,AT2G14580,AT5G24530,AT2G34930,AT4G11650,AT3G45860,AT5G10530,AT1G80840,AT3G04720,AT3G11340,AT4G39830,AT3G54420,AT1G74360,AT2G40750,AT5G26170,AT3G14470,AT5G64750,AT3G14460,AT3G21630,AT1G07390,AT1G37130,AT5G46040,AT2G38290,AT5G09590,AT1G19250,AT5G48380,AT3G45140,AT5G10720,AT4G02600,AT1G15520,AT4G33720,AT2G35980,AT2G15480,AT3G12500,AT2G43580,AT1G14780,AT3G51550,AT2G41560,AT4G26090,AT2G02220…
mut_cold_vs_wt_cold_UP	TRUE	9.78364e-10	2475	2185	348	0.159268	0.140606	GO:0006810	GO:BP	transport	21899	2519		IEP,IEA,ISS IEA,IEA,IMP IEA,IDA IMP IEA,IEA,IEA,IEA,IEA,IDA IEA,IMP IEA,IMP IEA,IEA,IDA IMP IEA,IEA,IEA,IEA,IMP IEA,IEA,IEA,IEA,IEA,IEA,IEA,IEA,IMP IEA,IEA,IEA,IEA,IEA,IDA IMP IBA IEA,TAS IEA,IEA,IEA,IEA,IDA,IEA,IEA,IMP IEA,IEA,IEA,IEA,IEA,IEA,IMP IEA,IEA,IEA,IGI IEA,IEA,IEA,IEA,IMP,IEA,IBA IEA,IDA IEA,IEA,IMP IEA,IMP IEA,IEA,IDA IMP IEA,IEA,IEA,IGI IEA,IDA,IEA,IEA,IMP IEA,IEA,IEA,IEA,IDA IEA,IEA…	AT5G25250,AT3G21180,AT2G29100,AT2G20780,AT1G66950,AT4G13420,AT1G24400,AT3G08770,AT5G46040,AT2G38290,AT4G23010,AT5G26340,AT4G10310,AT1G30900,AT1G15520,AT3G13080,AT3G12750,AT5G10190,AT1G11260,AT5G50380,AT1G16390,AT4G02900,AT5G61520,AT2G38940,AT2G41560,AT1G27040,AT5G40780,AT1G29310,AT5G65380,AT2G45070,AT5G04930,AT5G03540,AT5G47560,AT1G65730,AT2G34960,AT1G55910,AT4G24190,AT1G11250,AT1G23300,AT5G11710…
mut_cold_vs_wt_cold_UP	TRUE	1.37292e-09	1096	406	56	0.137931	0.0510949	GO:0006468	GO:BP	protein phosphorylation	21899	2231		IEA,IEA,IEA,IEA,IEA,IEA,IEA,IEA,IEA,IEA,IEA,IEA,IEA,IEA,IEA,IEA,IEA,IEA,IEA,IDA IEA,IDA IEA,IEA,IEA,IEA,IDA IEA,IEA,IDA IEA,IEA,IEA,IEA,IEA,IEA,IDA IEA,IEA,IDA IEA,IEA,IEA,IEA,IDA HDA IEA,HDA IEA,IEA,IEA,HDA IEA,IEA,IEA,IEA,IEA,IEA,IEA,HDA IEA,IDA IEA,IEA,HDA IEA,IEA,IEA,IEA	AT3G45860,AT1G66910,AT4G04490,AT1G49100,AT5G10530,AT2G37710,AT4G21390,AT1G21210,AT4G05200,AT3G46290,AT1G35710,AT2G45910,AT3G47090,AT5G24080,AT1G74360,AT1G05700,AT1G70250,AT4G11460,AT5G24010,AT4G32300,AT3G21630,AT1G34210,AT4G27290,AT5G48380,AT1G65790,AT4G00970,AT4G28650,AT1G11410,AT1G63430,AT1G34300,AT2G19130,AT5G06740,AT3G51550,AT5G02070,AT2G46700,AT1G18390,AT2G02220,AT1G72300,AT1G70520,AT5G66850…
mut_cold_vs_wt_cold_UP	TRUE	1.69157e-09	976	2193	165	0.0752394	0.169057	GO:0051641	GO:BP	cellular localization	21899	14309		IEA,IEA,IEA,IEA,IDA IEA,IDA,IEA,IMP IEA,IEA,IEA,IEA,IEA,IEA,IEA,IEA,IMP IEA,IEA,IEA,IEA,IBA IEA,IEA,IMP IEA,IEA,IEA,IEA,IMP,IMP IEA,IMP IEA,IMP TAS IEA,IEA,IDA IMP IEA,IEA,IEA,IEA,IEA,IEA,IEA,IEA,IEA,IMP,IEA,IEA,IMP,IEA,IMP IEA,IBA IEA,IEA,IEA,IEA,IEA,IMP,IEA,IEA,IMP,IEA,IEA,IBA IEA,IEA,IPI,IEA,IEA,IEA,IMP IEA,IMP IEA,IEA,IEA,IEA,IEA,IEA,IEA,IMP IEA,IEA,IEA,IEA,IBA IEA,IEA,IEA,IMP,IMP,IEA,IMP,IEA…	AT1G30900,AT5G50380,AT1G29310,AT2G45070,AT5G03540,AT4G24190,AT1G11250,AT5G11710,AT3G09520,AT5G65270,AT5G16880,AT4G24840,AT4G31480,AT2G44610,AT5G11980,AT5G51430,AT5G60460,AT1G51160,AT3G09800,AT5G08080,AT3G08530,AT3G43300,AT3G25040,AT1G13340,AT5G05010,AT2G21660,AT5G09810,AT5G23395,AT1G13980,AT3G12160,AT3G11820,AT1G71270,AT1G31780,AT4G01395,AT1G32050,AT1G50500,AT1G62020,AT4G34450,AT2G20760,AT1G34350…
mut_cold_vs_wt_cold_UP	TRUE	2.38151e-09	1629	476	79	0.165966	0.048496	GO:0006952	GO:BP	defense response	21899	2614		IEP IEA,IMP IEA,IMP,IDA,IEP,IDA IEA,IMP IEA,IMP IEP,IDA IEP IEA,IMP IEA,IMP,IMP,IEA,IMP,IMP IEA,IGI,IEA,IEA,IEP,IMP IEA,IDA IMP IEA,IEA,IDA IEA,IDA IMP IEP IEA,IDA IMP,IEA,IEA,IMP IEA,IEP IEA,IEA,IEA,IEA,IEA,IMP,IGI,IMP TAS IEA,IEP,IMP IGI,IMP,IGI,IEA,IGI IEA,IMP IEP IEA,IGI IEA,IMP IEA,IMP IGI IEP IEA,IMP IEA,IMP IEA,IGI IEA,IMP,IMP IEA,IMP IEP,IEA,IEA,IEA,IMP,IEA,IBA IEA,IEA,IEP,IEP,IDA IEA,IMP…	AT2G14580,AT5G24530,AT2G34930,AT4G11650,AT3G45860,AT3G16720,AT5G10530,AT1G80840,AT3G04720,AT3G11340,AT4G39830,AT5G15130,AT3G54420,AT1G74360,AT2G40750,AT5G26170,AT2G20900,AT3G14470,AT5G64750,AT3G14460,AT3G21630,AT1G15380,AT1G07390,AT1G19250,AT5G48380,AT5G10720,AT4G02600,AT1G15520,AT2G35980,AT2G15480,AT3G12500,AT2G43580,AT1G14780,AT3G51550,AT2G41560,AT4G26090,AT5G40780,AT2G02220,AT2G39050,AT1G72300…
mut_cold_vs_wt_cold_UP	TRUE	2.53547e-09	1060	2193	175	0.0797994	0.165094	GO:0033036	GO:BP	macromolecule localization	21899	8276		IMP,IEA,IEA,IDA,IEA,IEA,IEA,IEA,IDA IEA,IMP,IMP,IDA,IEA,IMP IEA,IEA,IEA,IEA,IEA,IEA,IEA,IBA IEA,IEA,IEA,IMP IEA,IEA,IEA,IBA IEA,IEA,IMP IEA,IEA,IEA,IEA,IDA IMP,IMP IEA,IMP IEA,IEA,IEA,IEA,IEA,IDA IMP IEA,IEA,IEA,IEA,IEA,IEA,IEA,IEA,IEA,IEA,IMP,IEA,IEA,IMP,IEA,IEA,IEA,IBA IEA,IEA,IEA,IEA,IDA,IEA,IMP,IEA,IEA,IEA,IBA IEA,IEA,IPI,IEA,IEA,IEA,IEA,TAS,IEA,IMP IEA,IEA,IEA,IEA,IEA,IEA,IEA,IMP IEA,IEA,IEA…	AT4G18550,AT3G08770,AT1G30900,AT1G15520,AT5G50380,AT1G29310,AT2G45070,AT5G04930,AT5G03540,AT1G70520,AT5G66850,AT4G24190,AT1G11250,AT5G11710,AT3G09520,AT5G65270,AT4G25850,AT5G16880,AT4G24840,AT4G31480,AT5G44240,AT2G44610,AT5G11980,AT5G51430,AT5G60460,AT3G09800,AT5G08080,AT3G08530,AT3G43300,AT3G25040,AT1G13340,AT5G05010,AT2G21660,AT5G09810,AT5G23395,AT4G39670,AT1G13980,AT3G12160,AT4G14300,AT3G11820…
mut_cold_vs_wt_cold_UP	TRUE	2.60618e-09	1455	475	73	0.153684	0.0501718	GO:0051707	GO:BP	response to other organism	21899	14359		IEP,IEP,IMP IGI IEP,IMP IEP,IDA,IEP,IMP,IMP IEP,IDA IEP IEA,IEP,IMP,IEP,IMP,IMP,IGI,IEA,IEP,IMP IEA,IDA IMP IEP IEA,IDA IEA,IEP,HEP,HEP,IEP,IDA IMP IEP,IDA IMP,IEP,IMP,IMP,IEP TAS IEA,IMP IEP,IEA,IEP,IEA,IMP,IGI HEP,IMP IEA,IMP,IMP,IMP IEP IEA,IGI,IMP IGI IEP,IMP,IMP,IEP,IMP,IEP,IMP IEA,IMP IEP,IEP,IMP,IBA IEA,IMP,IEP,IEP,ISS,HEP,IDA IEA,IMP,HEP,IMP,IDA IMP IEP TAS IEA,IMP IEP,IMP,IMP,IMP,IMP,IMP…	AT3G57240,AT2G14580,AT5G24530,AT2G34930,AT4G11650,AT3G45860,AT5G10530,AT1G80840,AT3G04720,AT3G11340,AT4G39830,AT3G54420,AT1G74360,AT2G40750,AT5G26170,AT3G14470,AT5G64750,AT3G14460,AT3G21630,AT1G07390,AT1G37130,AT5G46040,AT2G38290,AT5G09590,AT1G19250,AT5G48380,AT3G45140,AT5G10720,AT1G15520,AT2G35980,AT2G15480,AT3G12500,AT2G43580,AT1G14780,AT3G51550,AT2G41560,AT4G26090,AT2G02220,AT2G39050,AT5G06320…
mut_cold_vs_wt_cold_UP	TRUE	2.60618e-09	1455	475	73	0.153684	0.0501718	GO:0043207	GO:BP	response to external biotic stimulus	21899	10929		IEP,IEP,IMP IGI IEP,IMP IEP,IDA,IEP,IMP,IMP IEP,IDA IEP IEA,IEP,IMP,IEP,IMP,IMP,IGI,IEA,IEP,IMP IEA,IDA IMP IEP IEA,IDA IEA,IEP,HEP,HEP,IEP,IDA IMP IEP,IDA IMP,IEP,IMP,IMP,IEP TAS IEA,IMP IEP,IEA,IEP,IEA,IMP,IGI HEP,IMP IEA,IMP,IMP,IMP IEP IEA,IGI,IMP IGI IEP,IMP,IMP,IEP,IMP,IEP,IMP IEA,IMP IEP,IEP,IMP,IBA IEA,IMP,IEP,IEP,ISS,HEP,IDA IEA,IMP,HEP,IMP,IDA IMP IEP TAS IEA,IMP IEP,IMP,IMP,IMP,IMP,IMP…	AT3G57240,AT2G14580,AT5G24530,AT2G34930,AT4G11650,AT3G45860,AT5G10530,AT1G80840,AT3G04720,AT3G11340,AT4G39830,AT3G54420,AT1G74360,AT2G40750,AT5G26170,AT3G14470,AT5G64750,AT3G14460,AT3G21630,AT1G07390,AT1G37130,AT5G46040,AT2G38290,AT5G09590,AT1G19250,AT5G48380,AT3G45140,AT5G10720,AT1G15520,AT2G35980,AT2G15480,AT3G12500,AT2G43580,AT1G14780,AT3G51550,AT2G41560,AT4G26090,AT2G02220,AT2G39050,AT5G06320…
mut_cold_vs_wt_cold_UP	TRUE	3.52066e-09	3714	478	139	0.290795	0.037426	GO:0006950	GO:BP	response to stress	21899	2613		IEP IEA,IMP HEP IEA,IMP,IDA,IEP,IEP,IDA IEA,IMP IEA,IMP IEP,IDA IEP IEA,HEP,IMP IEA,IMP,IEA,IMP,IEP IEA,IMP,IMP IEP IEA,IEP,IGI,IEP IEA,IMP IEP IEA,IEA,IEA,IEA,IEP,IMP IEA,IEP,IDA IMP IEA,IEP,IEP,IEP IEA,IDA IEA,IMP IEP IEA,IEA,IEP,IEP IEA,IEP,IDA IMP IEP IEA,IEA,IMP,IMP IGI IEP,IDA IMP,IEP,IMP IEA,IEA,IMP IEP IEA,IMP,IEP IEA,IEA,IEA,IEA,IEP,IEA,IMP,IEA,IEP,IEP HEP,IEA,IMP,IMP,IMP,IGI,IMP,IMP TAS…	AT2G14580,AT5G24530,AT2G34930,AT4G11650,AT3G45860,AT5G25250,AT3G16720,AT5G10530,AT1G80840,AT3G04720,AT1G25560,AT3G11340,AT4G39830,AT5G05340,AT5G15130,AT3G54420,AT1G74360,AT2G40750,AT3G22840,AT5G26170,AT3G28580,AT1G05260,AT2G20900,AT3G49960,AT3G14470,AT5G64750,AT3G14460,AT1G66950,AT3G21630,AT5G18860,AT1G16090,AT1G15380,AT1G07390,AT4G35090,AT1G37130,AT3G08770,AT5G09590,AT5G26340,AT1G19250,AT5G58390…
mut_cold_vs_wt_cold_UP	TRUE	4.41995e-09	1475	475	73	0.153684	0.0494915	GO:0044419	GO:BP	biological process involved in interspecies interaction between organisms	21899	11378		IEP,IEP,IMP IGI IEP,IMP IEP,IDA,IEP,IMP,IMP IEP,IDA IEP IEA,IEP,IMP,IEP,IMP,IMP,IGI,IEA,IEP,IMP IEA,IDA IMP IEP IEA,IDA IEA,IEP,HEP,HEP,IEP,IDA IMP IEP,IDA IMP,IEP,IMP,IMP,IEP TAS IEA,IMP IEP,IEA,IEP,IEA,IMP,IGI HEP,IMP IEA,IMP,IMP,IMP IEP IEA,IGI,IMP IGI IEP,IMP,IMP,IEP,IMP,IEP,IMP IEA,IMP IEP,IEP,IMP,IBA IEA,IMP,IEP,IEP,ISS,HEP,IDA IEA,IMP,HEP,IMP,IDA IMP IEP TAS IEA,IMP IEP,IMP,IMP,IMP,IMP,IMP…	AT3G57240,AT2G14580,AT5G24530,AT2G34930,AT4G11650,AT3G45860,AT5G10530,AT1G80840,AT3G04720,AT3G11340,AT4G39830,AT3G54420,AT1G74360,AT2G40750,AT5G26170,AT3G14470,AT5G64750,AT3G14460,AT3G21630,AT1G07390,AT1G37130,AT5G46040,AT2G38290,AT5G09590,AT1G19250,AT5G48380,AT3G45140,AT5G10720,AT1G15520,AT2G35980,AT2G15480,AT3G12500,AT2G43580,AT1G14780,AT3G51550,AT2G41560,AT4G26090,AT2G02220,AT2G39050,AT5G06320…
mut_cold_vs_wt_cold_UP	TRUE	1.9011e-08	5967	478	194	0.405858	0.0325122	GO:0050896	GO:BP	response to stimulus	21899	13774		IEP,IEP IEA,IMP IGI IEP HEP IEA,IMP IEP,IDA,IEA,IEP,IEP,IMP,IEP,IDA IEA,IMP IEA,IMP IEP,IEP IEA,IEA,IDA IEP IEA,IMP HEP IEA,IGI,IMP IEP IEA,IEP,IMP,IEA,IMP,IEP IEA,IMP,ISS,IMP IEP IEA,IMP IEP,IGI,IEP IEA,IMP IEP IEA,TAS IEA,IEA,IEA,IEA,IMP IEP IEA,IMP IEA,IEP,IDA IMP IEP IEA,IEP,IEP,IDA IMP IEP IEA,IEP,IDA IEA,IMP IEP IEA,IMP IEP IEA,IMP,IEP,HEP,HEP,IEP IEA,IEP,IDA IMP IEP IEA,IEA,IMP,IMP IGI IEP…	AT3G57240,AT2G14580,AT5G24530,AT2G34930,AT4G11650,AT2G24400,AT3G45860,AT5G04410,AT4G04490,AT5G25250,AT3G16720,AT5G10530,AT1G80840,AT2G37710,AT1G21210,AT3G04720,AT1G25560,AT3G46290,AT3G11340,AT1G21430,AT4G39830,AT5G05340,AT5G15130,AT3G54420,AT1G74360,AT2G29100,AT2G40750,AT3G22840,AT5G26170,AT3G28580,AT1G05260,AT3G62760,AT2G20900,AT3G49960,AT3G14470,AT5G64750,AT3G14460,AT1G66950,AT3G21630,AT5G18860…
mut_cold_vs_wt_cold_UP	TRUE	2.31775e-08	462	475	35	0.0736842	0.0757576	GO:0009617	GO:BP	response to bacterium	21899	3580		IEP,IEP,IMP IGI IEP,IEP,IMP IEP,IEA,IEP,IMP,IMP,IDA IMP IEP,IDA,IMP,IDA,IEP,IMP,IGI,IMP,IMP,IMP IEP,IGI,IGI,IMP,IMP,IEP,IEP,IEP,IMP,IMP,IMP TAS IEA,IMP,IMP,IMP,IEP,IEP,IMP	AT3G57240,AT2G14580,AT5G24530,AT3G45860,AT1G80840,AT3G04720,AT3G54420,AT2G40750,AT3G14460,AT3G21630,AT1G07390,AT1G19250,AT5G48380,AT3G45140,AT5G10720,AT2G41560,AT4G26090,AT2G39050,AT5G06320,AT2G43120,AT5G66850,AT3G28450,AT2G27080,AT1G16670,AT2G42010,AT3G44260,AT2G05940,AT2G37630,AT1G64280,AT3G05200,AT2G38470,AT2G25110,AT4G37980,AT3G50930,AT3G30775
mut_cold_vs_wt_cold_UP	TRUE	4.56917e-08	152	1313	32	0.0243717	0.210526	GO:0006457	GO:BP	protein folding	21899	2227		IEA,IEA,IBA IEA,IEA,IEA,ISS IEA,IEA,IEA,IEA,IDA,IEA,IEA,IDA,IEA,IEA,IEA,IEA,IMP IEA,IEA,IEA,IEA,IEA,IEA,IEA,IMP IEA,IDA IEA,IEA,TAS IEA,IEA,IEA,IEA,IEA	AT5G09590,AT4G24190,AT5G07340,AT1G09210,AT5G28540,AT3G60740,AT4G16660,AT1G26660,AT2G30410,AT4G29520,AT1G08450,AT3G20050,AT5G60160,AT3G44110,AT1G61770,AT3G11830,AT3G25220,AT2G07340,AT5G20890,AT3G02530,AT3G62600,AT5G56000,AT5G26360,AT3G18190,AT5G23290,AT1G72280,AT5G58710,AT2G28000,AT1G03760,AT1G24510,AT3G12580,AT2G04030
mut_cold_vs_wt_cold_UP	TRUE	4.56917e-08	227	2187	55	0.0251486	0.242291	GO:0051604	GO:BP	protein maturation	21899	14276		IEA,IEA,IBA IEA,IEA,IEA,ISS IEA,IEA,IEA,IEA,IDA,IEA,IEA,IEA,IDA,IEA,IEA,IEA,IEA,IMP IEA,IEA,IEA,IEA,IEA,IMP,IEA,IEA,IEA,IEA,IMP IEA,IDA IEA,IEA,TAS IEA,IMP IEA,IEA,IEA,IEA,IEA,IGI IEA,IEA,TAS IEA,IMP TAS,IEA,IEA,ISS,IEA,IEA,IMP IEA,IBA IEA,IEA,IEA,IMP,TAS,IEA,IEA,IEA	AT5G09590,AT4G24190,AT5G07340,AT1G09210,AT5G28540,AT3G60740,AT4G16660,AT1G26660,AT2G30410,AT4G29520,AT1G08450,AT3G20050,AT1G52600,AT5G60160,AT3G44110,AT1G61770,AT3G11830,AT3G25220,AT2G07340,AT5G20890,AT1G06870,AT3G02530,AT3G62600,AT5G07120,AT5G56000,AT1G28320,AT5G26360,AT3G18190,AT5G23290,AT1G72280,AT5G58710,AT2G28000,AT3G24590,AT1G03760,AT1G24510,AT3G12580,AT2G04030,AT5G48030,AT3G05230,AT3G03960…
mut_cold_vs_wt_cold_UP	TRUE	4.56917e-08	427	2143	84	0.0391974	0.196721	GO:0046907	GO:BP	intracellular transport	21899	12847		IEA,IEA,IMP,IEA,IEA,IEA,IEA,IEA,IBA IEA,IEA,IMP,IMP,IMP,IDA IEA,IEA,IEA,IEA,IEA,IMP,IEA,IEA,IEA,IEA,IEA,IBA IEA,IEA,IEA,IEA,IEA,IMP IEA,IMP,IEA,IEA,IMP IEA,IEA,IBA IEA,IMP,IEA,IEA,IEA,TAS IEA,IEA,IEA,IDA,IGI,IDA IEA,IEA,IEA,IMP,TAS,IMP IEA,IMP IGI IBA,IEA,IEA,IEA,IEA,IEA,IEA,IEA,IMP IEA,IEA,IDA IEA,IEA,IMP IEA,TAS,IDA IEA,TAS,IBA,IMP IEA,IMP,IMP IEA,IMP IEA,IDA IMP IEA,ISS IEA,IEA,IMP ISS IBA IEA…	AT2G45070,AT1G11250,AT5G11710,AT5G16880,AT4G31480,AT5G51430,AT5G60460,AT1G51160,AT5G08080,AT3G08530,AT3G43300,AT2G21660,AT1G13980,AT3G11820,AT1G50500,AT1G62020,AT4G34450,AT2G20760,AT5G07120,AT3G11780,AT4G27690,AT2G17380,AT1G36050,AT5G22770,AT5G50460,AT4G32760,AT5G46630,AT1G80680,AT2G27460,AT1G11890,AT4G24690,AT1G79990,AT4G24550,AT3G05040,AT4G01810,AT3G61480,AT1G10290,AT3G44340,AT2G41620,AT2G20930…
mut_cold_vs_wt_cold_UP	TRUE	2.52794e-07	457	2143	86	0.0401307	0.188184	GO:0051649	GO:BP	establishment of localization in cell	21899	14317		IEA,IEA,IMP,IEA,IEA,IEA,IEA,IEA,IBA IEA,IEA,IMP,IMP,IMP TAS,IDA IEA,IEA,IEA,IEA,IEA,IMP,IEA,IEA,IEA,IEA,IMP,IEA,IEA,IBA IEA,IEA,IEA,IEA,IEA,IMP IEA,IMP,IEA,IEA,IMP IEA,IEA,IBA IEA,IMP,IEA,IEA,IEA,TAS IEA,IEA,IEA,IDA,IGI,IDA IEA,IEA,IEA,IMP,TAS,IMP IEA,IMP IGI IBA,IEA,IEA,IEA,IEA,IEA,IEA,IEA,IMP IEA,IEA,IDA IEA,IEA,IMP IEA,TAS,IDA IEA,TAS,IBA,IMP IEA,IMP,IMP IEA,IMP IEA,IDA IMP IEA,ISS IEA,IEA,IMP…	AT2G45070,AT1G11250,AT5G11710,AT5G16880,AT4G31480,AT5G51430,AT5G60460,AT1G51160,AT5G08080,AT3G08530,AT3G43300,AT2G21660,AT1G13980,AT3G11820,AT1G50500,AT1G62020,AT4G34450,AT2G20760,AT5G07120,AT3G11780,AT3G10380,AT4G27690,AT2G17380,AT2G26570,AT1G36050,AT5G22770,AT5G50460,AT4G32760,AT5G46630,AT1G80680,AT2G27460,AT1G11890,AT4G24690,AT1G79990,AT4G24550,AT3G05040,AT4G01810,AT3G61480,AT1G10290,AT3G44340…
mut_cold_vs_wt_cold_UP	TRUE	4.00921e-07	1910	475	81	0.170526	0.0424084	GO:0009605	GO:BP	response to external stimulus	21899	3570		IEP,IEP,IMP IGI IEP,IMP IEP,IDA,IEP,IMP,IMP IEP,IDA IEP IEA,IEP,IMP,IEP,IMP,IMP,IGI,IEA,IEP,IMP IEA,IDA IMP IEP IEA,IDA IEA,IEP,IEP,HEP,HEP,IEP,IDA IMP IEP,IDA IMP,IEP,IMP,IMP,IGI,IEP TAS IEA,IMP IEP,IEA,IEP,IEA,IEP,IEA,IMP,IGI HEP,IMP IEA,IMP,IMP,IMP IEP IEA,IGI,IMP IGI IEP,IMP,IMP,IEP,IMP,IEP,IMP,IMP IEA,IEP,IMP IEP,IMP,IEP,IMP,IBA IEA,IMP,IEP,IEP,ISS,HEP,IDA IEA,IMP,IMP,HEP,IMP,IDA IMP IEP TAS…	AT3G57240,AT2G14580,AT5G24530,AT2G34930,AT4G11650,AT3G45860,AT5G10530,AT1G80840,AT3G04720,AT3G11340,AT4G39830,AT3G54420,AT1G74360,AT2G40750,AT5G26170,AT3G14470,AT5G64750,AT3G14460,AT3G21630,AT1G07390,AT4G35090,AT1G37130,AT5G46040,AT2G38290,AT5G09590,AT1G19250,AT5G48380,AT3G45140,AT5G10720,AT1G15520,AT4G28650,AT2G35980,AT2G15480,AT3G12500,AT3G54470,AT3G25400,AT2G43580,AT1G14780,AT3G51550,AT2G41560…
mut_cold_vs_wt_cold_UP	TRUE	4.13644e-07	363	926	42	0.0453564	0.115702	GO:0042742	GO:BP	defense response to bacterium	21899	10684		IMP,IEP,IEP,IEA,IMP,IMP,IDA,IDA,IMP,IDA,IGI,IMP,IMP,IMP IEP,IGI,IGI,IMP,IMP,IEP,IEP,IMP,IMP,IMP IEA,IMP,IMP,IMP,IMP,IDA IMP,IEP,IMP,IMP,IMP IEA,IMP,IMP,IMP,IMP,IMP,IDA IMP,IMP,IMP,IMP,IMP	AT5G24530,AT3G45860,AT1G80840,AT3G04720,AT2G40750,AT3G14460,AT3G21630,AT1G07390,AT1G19250,AT5G48380,AT2G41560,AT4G26090,AT2G39050,AT5G06320,AT2G43120,AT5G66850,AT3G28450,AT2G27080,AT2G42010,AT3G44260,AT2G05940,AT2G37630,AT1G64280,AT3G05200,AT2G38470,AT2G25110,AT3G30775,AT3G43300,AT3G01420,AT1G08450,AT2G41760,AT4G19660,AT4G33950,AT3G09830,AT1G19180,AT4G35580,AT5G63840,AT2G01830,AT2G40000,AT2G43710…
mut_cold_vs_wt_cold_UP	TRUE	4.84421e-07	1446	265	45	0.169811	0.0311203	GO:0016310	GO:BP	phosphorylation	21899	5261		IEA,IEA,IEA,IEA,IEA,IEA,IEA,IEA,IEA,IEA,IEA,IEA,IEA,IEA,IEA,IEA,IEA,IEA,IEA,IEA,IDA IEA,IDA IEA,IEA,IEA,IEA,IEA,IEA,IDA IEA,IEA,IDA IEA,IEA,IEA,IEA,IEA,IEA,IDA IEA,IEA,IDA IEA,IEA,IEA,IEA,IDA HDA IEA,HDA IEA,IEA,IEA	AT3G45860,AT1G66910,AT4G04490,AT1G49100,AT5G10530,AT2G37710,AT4G21390,AT1G21210,AT4G05200,AT3G46290,AT1G35710,AT2G45910,AT3G47090,AT5G24080,AT1G74360,AT2G20900,AT1G05700,AT1G70250,AT4G11460,AT5G24010,AT4G32300,AT3G21630,AT1G16090,AT1G34210,AT4G27290,AT5G48380,AT5G10720,AT1G65790,AT4G00970,AT4G28650,AT1G11410,AT1G63430,AT1G34300,AT2G19130,AT5G06740,AT3G51550,AT5G02070,AT2G46700,AT1G18390,AT2G02220…
mut_cold_vs_wt_cold_UP	TRUE	4.84421e-07	258	2106	56	0.0265907	0.217054	GO:0006886	GO:BP	intracellular protein transport	21899	2571		IEA,IEA,IMP,IEA,IEA,IEA,IEA,IBA IEA,IEA,IMP,IDA IEA,IEA,IEA,IEA,IEA,IEA,IEA,IBA IEA,IEA,IEA,IEA,IMP,IEA,IEA,IEA,IEA,IBA IEA,IEA,TAS IEA,IEA,IDA,IGI,IDA IEA,IEA,IEA,IEA,IMP IBA,IEA,IEA,IEA,IEA,IMP IEA,IEA,IDA IEA,IDA IEA,TAS,IMP,IMP,IMP IEA,IMP IEA,IDA IMP IEA,ISS IEA,IMP IEA,IEA,IEA,IEA	AT2G45070,AT1G11250,AT5G11710,AT5G16880,AT4G31480,AT5G51430,AT5G60460,AT5G08080,AT3G08530,AT3G43300,AT3G11820,AT1G62020,AT4G34450,AT2G20760,AT4G27690,AT2G17380,AT5G22770,AT5G50460,AT4G32760,AT5G46630,AT2G27460,AT4G24690,AT1G79990,AT4G24550,AT3G05040,AT4G01810,AT3G61480,AT3G44340,AT3G09740,AT1G23900,AT5G55500,AT2G14720,AT2G31660,AT5G11490,AT4G02350,AT3G55480,AT2G42700,AT1G21650,AT1G48440,AT4G11380…
mut_cold_vs_wt_cold_UP	TRUE	8.09224e-07	192	739	25	0.0338295	0.130208	GO:0008219	GO:BP	cell death	21899	3180		IMP,IMP,IMP,IMP,IMP,IEA,IEA,IGI,IMP IEA,IMP,IMP IEA,IDA IEA,IMP,IEA,IMP,IMP IEP IEA,IMP,IMP,IMP,IMP,IEA,IEP IEA,IMP,IMP IEA,IMP IEP	AT3G45860,AT5G10530,AT4G35090,AT1G19250,AT5G48380,AT3G12500,AT1G14780,AT2G41560,AT4G26090,AT1G21750,AT3G46530,AT3G07040,AT1G13680,AT1G64280,AT2G19860,AT3G50930,AT4G17720,AT4G35790,AT1G71220,AT3G06490,AT1G32210,AT3G01420,AT1G08450,AT4G36480,AT2G26560
mut_cold_vs_wt_cold_UP	TRUE	1.48813e-06	170	739	23	0.0311231	0.135294	GO:0012501	GO:BP	programmed cell death	21899	4630		IMP,IMP,IMP,IMP,IEA,IEA,IGI,IMP IEA,IMP,IMP IEA,IDA IEA,IMP,IEA,IMP,IEP IEA,IMP,IMP,IMP,IEA,IEA,IMP,IMP IEA,IMP IEP	AT3G45860,AT5G10530,AT1G19250,AT5G48380,AT3G12500,AT1G14780,AT2G41560,AT4G26090,AT1G21750,AT3G46530,AT3G07040,AT1G13680,AT1G64280,AT2G19860,AT3G50930,AT4G17720,AT4G35790,AT1G71220,AT1G32210,AT3G01420,AT1G08450,AT4G36480,AT2G26560
mut_cold_vs_wt_cold_UP	TRUE	2.87293e-06	31	1753	14	0.00798631	0.451613	GO:0006487	GO:BP	protein N-linked glycosylation	21899	2245		IEA,IEA,IEA,IMP,IMP,IDA,IEA,IMP,ISS,IDA,IMP,IEA,IEA,IMP IEA	AT2G41490,AT4G21150,AT1G24320,AT2G01720,AT1G61790,AT5G14950,AT4G29735,AT1G76400,AT1G20575,AT5G55500,AT2G40190,AT4G18230,AT3G27540,AT5G66680
mut_cold_vs_wt_cold_UP	TRUE	4.23994e-06	153	1593	32	0.0200879	0.20915	GO:0009100	GO:BP	glycoprotein metabolic process	21899	3309		IEA,IEA,IEA,IEA,IEA,IEA,IEA,IEA,IMP IEA,IDA IMP IEA,IMP IEA,IEA,IEA,IEA,IEA,IMP,IDA IEA,IEA,IMP,IEA,IMP IEA,ISS IEA,IDA IMP IEA,IEA,IDA IEA,IMP IEA,IEA,IMP IEA,IMP IGI IEA,IEA,IEA,IMP	AT1G34130,AT1G77810,AT2G41490,AT4G21150,AT1G24320,AT1G71220,AT1G32210,AT5G57500,AT4G38240,AT1G74800,AT2G01720,AT1G27520,AT1G48140,AT5G19690,AT1G26810,AT1G61790,AT5G14950,AT4G29735,AT5G63840,AT1G74340,AT1G76400,AT1G20575,AT2G25300,AT2G19340,AT5G55500,AT2G40190,AT4G18230,AT3G57630,AT1G51590,AT3G27540,AT5G38460,AT3G45040
mut_cold_vs_wt_cold_UP	TRUE	4.36225e-06	146	1775	33	0.0185915	0.226027	GO:0043413	GO:BP	macromolecule glycosylation	21899	11035		IEA,IEA,IEA,IEA,IEA,IEA,IEA,IEA,IMP IEA,IDA IEA,IMP IEA,IEA,IEA,IEA,IEA,IMP,IDA IEA,IEA,IEA,IMP IEA,ISS IEA,IDA IEA,IEA,IDA IEA,IMP IEA,IEA,IMP IEA,IEA,IEA,IEA,IMP,IMP IEA,IMP IEA	AT1G34130,AT1G77810,AT2G41490,AT4G21150,AT1G24320,AT1G71220,AT1G32210,AT5G57500,AT4G38240,AT1G74800,AT2G01720,AT1G27520,AT1G48140,AT5G19690,AT1G26810,AT1G61790,AT5G14950,AT4G29735,AT1G74340,AT1G76400,AT1G20575,AT2G25300,AT2G19340,AT5G55500,AT2G40190,AT4G18230,AT3G57630,AT1G51590,AT3G27540,AT5G38460,AT3G45040,AT5G66680,AT2G47760
mut_cold_vs_wt_cold_UP	TRUE	4.36225e-06	146	1775	33	0.0185915	0.226027	GO:0009101	GO:BP	glycoprotein biosynthetic process	21899	3310		IEA,IEA,IEA,IEA,IEA,IEA,IEA,IEA,IMP IEA,IDA IEA,IMP IEA,IEA,IEA,IEA,IEA,IMP,IDA IEA,IEA,IEA,IMP IEA,ISS IEA,IDA IEA,IEA,IDA IEA,IMP IEA,IEA,IMP IEA,IEA,IEA,IEA,IMP,IMP IEA,IMP IEA	AT1G34130,AT1G77810,AT2G41490,AT4G21150,AT1G24320,AT1G71220,AT1G32210,AT5G57500,AT4G38240,AT1G74800,AT2G01720,AT1G27520,AT1G48140,AT5G19690,AT1G26810,AT1G61790,AT5G14950,AT4G29735,AT1G74340,AT1G76400,AT1G20575,AT2G25300,AT2G19340,AT5G55500,AT2G40190,AT4G18230,AT3G57630,AT1G51590,AT3G27540,AT5G38460,AT3G45040,AT5G66680,AT2G47760
mut_cold_vs_wt_cold_UP	TRUE	4.36225e-06	146	1775	33	0.0185915	0.226027	GO:0006486	GO:BP	protein glycosylation	21899	2244		IEA,IEA,IEA,IEA,IEA,IEA,IEA,IEA,IMP IEA,IDA IEA,IMP IEA,IEA,IEA,IEA,IEA,IMP,IDA IEA,IEA,IEA,IMP IEA,ISS IEA,IDA IEA,IEA,IDA IEA,IMP IEA,IEA,IMP IEA,IEA,IEA,IEA,IMP,IMP IEA,IMP IEA	AT1G34130,AT1G77810,AT2G41490,AT4G21150,AT1G24320,AT1G71220,AT1G32210,AT5G57500,AT4G38240,AT1G74800,AT2G01720,AT1G27520,AT1G48140,AT5G19690,AT1G26810,AT1G61790,AT5G14950,AT4G29735,AT1G74340,AT1G76400,AT1G20575,AT2G25300,AT2G19340,AT5G55500,AT2G40190,AT4G18230,AT3G57630,AT1G51590,AT3G27540,AT5G38460,AT3G45040,AT5G66680,AT2G47760
mut_cold_vs_wt_cold_UP	TRUE	9.63761e-06	180	2016	40	0.0198413	0.222222	GO:0006399	GO:BP	tRNA metabolic process	21899	2184		IEA,IEA,IDA TAS IEA,IEA,IEA,ISS IEA,IEA,IEA,IEA,IEA,IEA,IEA,IEA,IEA,IMP,IDA IEA,IEA,IEA,IMP IEA,IMP IEA,IEA,IEA,ISS IEA,IEA,IEA,IEA,IEA,IEA,IEA,IDA IEA,IMP IEA,IEA,IBA IEA,IEA,IEA,IMP IEA,IEA,IEA,IEA,IEA	AT3G11710,AT1G10490,AT2G04530,AT2G26200,AT4G13780,AT5G27470,AT5G28050,AT3G16565,AT4G17610,AT1G29880,AT2G22400,AT1G72090,AT1G44835,AT1G49540,AT3G26410,AT1G52160,AT1G04635,AT4G10320,AT2G17580,AT1G36310,AT5G26830,AT4G39280,AT4G04670,AT4G26870,AT3G55160,AT4G18460,AT1G28350,AT1G09290,AT3G06950,AT3G02320,AT1G03110,AT1G09620,AT3G11220,AT5G12410,AT3G02760,AT5G50320,AT5G26110,AT3G49640,AT1G14610,AT1G70980
mut_cold_vs_wt_cold_UP	TRUE	1.06219e-05	437	2148	78	0.0363128	0.17849	GO:0034660	GO:BP	ncRNA metabolic process	21899	9013		IEA,IEA,IMP,IEA,IDA TAS IEA,IEA,IMP,IEA,ISS IEA,IGI,IEA,IEA,IEA,IEA,IBA,IEA,IEA,IEA,IEA,IMP IEA,IEA,IDA IEA,IEA,IDA,IEA,IEA,IEA,IMP IEA,IMP IEA,IEA,IEA,IMP IEA,IEA,IMP IEA,IMP IEA,IEA,IEA,IMP IEA,IEA,IBA,IEA,ISS IEA,IEA,IEA,IEA,IEA,IBA IEA,IEA,IEA,IMP IEA,IEA,IEA,IDA IEA,IMP IEA,IMP IBA,IMP IEA,IEA,IBA IEA,IEA,IMP IBA,IEA,IEA,IMP,IMP IEA,IMP,IMP,IEA,IEA,IMP,IEA,IEA,IEA,IEA,TAS IEA,IEA,IDA IMP,IMP…	AT3G11710,AT4G25630,AT1G14790,AT1G10490,AT2G04530,AT2G26200,AT4G17720,AT4G13780,AT5G27470,AT4G25500,AT5G28050,AT3G16565,AT4G17610,AT1G29880,AT4G15417,AT2G22400,AT1G72090,AT1G44835,AT1G49540,AT3G26410,AT4G18905,AT1G52160,AT3G61620,AT2G39740,AT1G04635,AT5G61770,AT1G50000,AT1G48920,AT1G31660,AT3G23620,AT4G10320,AT1G15440,AT4G01560,AT2G17580,AT3G11964,AT5G60990,AT3G57000,AT1G36310,AT5G26830,AT1G69070…
mut_cold_vs_wt_cold_UP	TRUE	1.06219e-05	152	1593	31	0.0194601	0.203947	GO:0070085	GO:BP	glycosylation	21899	16397		IEA,IEA,IEA,IEA,IEA,IEA,IEA,IEA,IMP IEA,IDA IEA,IMP IEA,IEA,IEA,IEA,IEA,IMP,IDA IEA,IEA,IEA,IMP IEA,ISS IEA,IDA IEA,IEA,IDA IEA,IMP IEA,IEA,IMP IEA,IEA,IEA,IEA,IMP	AT1G34130,AT1G77810,AT2G41490,AT4G21150,AT1G24320,AT1G71220,AT1G32210,AT5G57500,AT4G38240,AT1G74800,AT2G01720,AT1G27520,AT1G48140,AT5G19690,AT1G26810,AT1G61790,AT5G14950,AT4G29735,AT1G74340,AT1G76400,AT1G20575,AT2G25300,AT2G19340,AT5G55500,AT2G40190,AT4G18230,AT3G57630,AT1G51590,AT3G27540,AT5G38460,AT3G45040
mut_cold_vs_wt_cold_UP	TRUE	1.28861e-05	2046	589	94	0.159593	0.0459433	GO:0006793	GO:BP	phosphorus metabolic process	21899	2507		IEA,IEA,IEA,IEA,IEA,IEA,IEA,IEA,IEA,IEA,IEA,IEA,IEA,IEA,IEA,IEA,IEA,IEA,IEA,IEA,IEA,IDA IEA,IDA IEA,IEA,IEA,IEA,IEA,IEA,IDA IEA,IEA,IDA IEA,IEA,IEA,IEA,IEA,IEA,IEA,IEA,IEA,IDA IEA,IEA,IDA IEA,IDA IEA,IEA,IEA,IEA,IDA HDA IEA,HDA IEA,IEA,IEA,IEA,IEA,HDA IEA,IEA,IEA,IEA,IMP IEA,IEA,IEA,IEA,HDA IEA,IDA IEA,IEA,HDA IEA,IEA,IEA,IEA,IDA IEA,IEA,IEA,IEA,IEA,IEA,IBA IEA,IDA IEA,IEA,IEA,IEA,IEA,IMP IEA,IEA…	AT1G15080,AT3G45860,AT1G66910,AT4G04490,AT1G49100,AT5G10530,AT2G37710,AT4G21390,AT1G21210,AT4G05200,AT3G46290,AT1G35710,AT2G45910,AT3G47090,AT5G24080,AT1G74360,AT2G20900,AT1G05700,AT1G70250,AT4G11460,AT5G24010,AT4G32300,AT3G21630,AT1G16090,AT1G34210,AT4G27290,AT5G48380,AT5G10720,AT1G65790,AT4G00970,AT4G28650,AT1G11410,AT1G63430,AT1G34300,AT3G54470,AT3G25400,AT1G12780,AT2G19130,AT5G06740,AT3G51550…
mut_cold_vs_wt_cold_UP	TRUE	2.0444e-05	278	739	28	0.037889	0.100719	GO:0002376	GO:BP	immune system process	21899	913		IMP,IDA IMP IEA,IEA,IMP,IMP,IEA,IEA,IMP IEA,IMP,IGI,IMP IGI,IMP IEA,IDA IEA,IMP,IMP IEA,IMP,IEP IEA,IMP,IMP,IEA,IMP IEP,IMP IEA,IDA IMP IEA,IMP,IEA,IMP,IMP,IMP IEP	AT5G10530,AT3G21630,AT1G07390,AT1G19250,AT5G48380,AT3G12500,AT1G14780,AT4G26090,AT2G02220,AT2G35930,AT5G66850,AT3G46530,AT3G07040,AT2G37630,AT1G64280,AT2G25110,AT3G50930,AT4G17720,AT1G71220,AT1G42990,AT5G24090,AT3G43300,AT2G21660,AT2G33580,AT3G01420,AT1G08450,AT3G09830,AT2G26560
mut_cold_vs_wt_cold_UP	TRUE	2.0444e-05	367	767	34	0.0443286	0.0926431	GO:0140546	GO:BP	defense response to symbiont	21899	20385		IMP,IEP,IDA IMP IEA,IEA,IDA IMP IEP,IMP,IEP,IEA,IEA,IMP IEA,IMP,IEP,IMP IGI,IMP IEA,IMP,IDA IEA,IMP,IDA IMP IEP TAS IEA,IMP,IMP,IMP,IEP IEA,IMP,IMP,IMP IEP,IMP IEA,IDA IMP IEA,IMP,IMP IEA,IMP,IGI IEA,IMP,IMP IEP,IMP	AT5G10530,AT3G04720,AT3G21630,AT1G07390,AT1G19250,AT5G48380,AT2G35980,AT3G12500,AT1G14780,AT4G26090,AT2G02220,AT5G06320,AT5G66850,AT3G46530,AT5G10760,AT3G07040,AT2G37630,AT1G64280,AT2G38470,AT2G25110,AT3G11410,AT3G50930,AT4G17720,AT1G71220,AT5G24090,AT3G43300,AT2G21660,AT2G33580,AT3G01420,AT1G08450,AT4G19660,AT3G09830,AT2G26560,AT2G25620
mut_cold_vs_wt_cold_UP	TRUE	2.25147e-05	90	739	15	0.0202977	0.166667	GO:0009626	GO:BP	plant-type hypersensitive response	21899	3584		IMP,IMP,IMP,IEA,IEA,IMP IEA,IMP IEA,IDA IEA,IEA,IEP IEA,IMP,IMP,IEA,IMP,IMP IEP	AT5G10530,AT1G19250,AT5G48380,AT3G12500,AT1G14780,AT4G26090,AT3G46530,AT3G07040,AT1G64280,AT3G50930,AT4G17720,AT1G71220,AT3G01420,AT1G08450,AT2G26560
mut_cold_vs_wt_cold_UP	TRUE	2.38726e-05	2236	717	116	0.161785	0.0518784	GO:0036211	GO:BP	protein modification process	21899	9821		IEA,IEA,IEA,IEA,IEA,IEA,IEA,IEA,IEA,IEA,IEA,IEA,IEA,IEA,IEA,IEA,IEA,IEA,IEA,IEA,IEA,IDA IEA,IDA IEA,IEA,IEA,IEA,IEA,IEA,IDA IEA,IEA,IDA IEA,IEA,IEA,IEA,IEA,IEA,IEA,IDA IEA,IEA,IEA,IDA IEA,IEA,IEA,IEA,IEA,IDA IEA,IDA HDA IEA,HDA IEA,IEA,IEA,IEA,IEA,HDA IEA,IEA,IEA,IEA,IEA,IEA,IEA,IEA,IEA,IEA,HDA IEA,IDA IEA,IDA IEA,IEA,IEA,HDA IEA,IEA,IEA,IEA,IEA,IDA IEA,IEA,IDA IEA,IDA IEA,IEA,IEA,IEA,IDA IEA,IEA…	AT3G45860,AT1G66910,AT4G04490,AT1G49100,AT3G16720,AT5G10530,AT2G37710,AT4G21390,AT1G21210,AT4G05200,AT3G46290,AT1G35710,AT2G45910,AT3G47090,AT5G24080,AT1G74360,AT1G05700,AT1G70250,AT4G11460,AT3G08690,AT5G24010,AT4G32300,AT3G21630,AT1G34210,AT1G66160,AT4G27290,AT5G48380,AT1G53820,AT1G65790,AT4G00970,AT4G28650,AT1G11410,AT1G63430,AT1G34300,AT5G03450,AT2G19130,AT5G06740,AT3G51550,AT2G02230,AT5G02070…
mut_cold_vs_wt_cold_UP	TRUE	2.49926e-05	91	739	15	0.0202977	0.164835	GO:0034050	GO:BP	symbiont-induced defense-related programmed cell death	21899	8665		IMP,IMP,IMP,IEA,IEA,IMP IEA,IMP IEA,IDA IEA,IEA,IEP IEA,IMP,IMP,IEA,IMP,IMP IEP	AT5G10530,AT1G19250,AT5G48380,AT3G12500,AT1G14780,AT4G26090,AT3G46530,AT3G07040,AT1G64280,AT3G50930,AT4G17720,AT1G71220,AT3G01420,AT1G08450,AT2G26560
mut_cold_vs_wt_cold_UP	TRUE	3.08357e-05	1150	475	52	0.109474	0.0452174	GO:0098542	GO:BP	defense response to other organism	21899	19336		IEP,IMP,IMP,IDA,IEP,IMP,IEP,IDA IEP IEA,IMP,IMP,IMP,IGI,IEP,IMP,IDA IMP IEA,IDA IEA,IDA IMP IEP,IDA IMP,IMP,IEP IEA,IEA,IEA,IMP,IGI,IMP IEA,IMP,IMP,IMP IEP IEA,IGI,IMP IGI IEP,IMP,IMP,IMP,IMP IEA,IMP IEP,IMP,IBA,IEP,IEP,IDA IEA,IMP,IMP,IDA IMP IEP TAS IEA,IMP IEP,IMP,IMP,IMP,IMP,IMP,IEP IEA,IMP,IMP	AT2G14580,AT5G24530,AT2G34930,AT4G11650,AT3G45860,AT5G10530,AT1G80840,AT3G04720,AT4G39830,AT1G74360,AT2G40750,AT5G26170,AT5G64750,AT3G14460,AT3G21630,AT1G07390,AT1G19250,AT5G48380,AT1G15520,AT2G35980,AT3G12500,AT1G14780,AT3G51550,AT2G41560,AT4G26090,AT2G02220,AT2G39050,AT5G06320,AT2G43120,AT5G66850,AT3G28450,AT2G27080,AT3G10190,AT3G46530,AT3G23550,AT5G10760,AT1G53350,AT2G42010,AT3G44260,AT3G07040…
mut_cold_vs_wt_cold_UP	TRUE	4.04731e-05	2003	265	50	0.188679	0.0249626	GO:0006796	GO:BP	phosphate-containing compound metabolic process	21899	2510		IEA,IEA,IEA,IEA,IEA,IEA,IEA,IEA,IEA,IEA,IEA,IEA,IEA,IEA,IEA,IEA,IEA,IEA,IEA,IEA,IEA,IDA IEA,IDA IEA,IEA,IEA,IEA,IEA,IEA,IDA IEA,IEA,IDA IEA,IEA,IEA,IEA,IEA,IEA,IEA,IEA,IDA IEA,IEA,IDA IEA,IDA IEA,IEA,IEA,IEA,IDA HDA IEA,HDA IEA,IEA,IEA,IEA	AT1G15080,AT3G45860,AT1G66910,AT4G04490,AT1G49100,AT5G10530,AT2G37710,AT4G21390,AT1G21210,AT4G05200,AT3G46290,AT1G35710,AT2G45910,AT3G47090,AT5G24080,AT1G74360,AT2G20900,AT1G05700,AT1G70250,AT4G11460,AT5G24010,AT4G32300,AT3G21630,AT1G16090,AT1G34210,AT4G27290,AT5G48380,AT5G10720,AT1G65790,AT4G00970,AT4G28650,AT1G11410,AT1G63430,AT1G34300,AT3G54470,AT3G25400,AT2G19130,AT5G06740,AT3G51550,AT5G02070…
mut_cold_vs_wt_cold_UP	TRUE	4.04731e-05	256	739	26	0.0351827	0.101562	GO:0045087	GO:BP	innate immune response	21899	11659		IMP,IDA IMP IEA,IEA,IMP,IMP,IEA,IEA,IMP IEA,IMP,IMP IGI,IMP IEA,IDA IEA,IMP,IMP IEA,IMP,IEP IEA,IMP,IMP,IMP IEP,IMP IEA,IDA IMP IEA,IMP,IEA,IMP,IMP,IMP IEP	AT5G10530,AT3G21630,AT1G07390,AT1G19250,AT5G48380,AT3G12500,AT1G14780,AT4G26090,AT2G02220,AT5G66850,AT3G46530,AT3G07040,AT2G37630,AT1G64280,AT2G25110,AT3G50930,AT4G17720,AT1G71220,AT5G24090,AT3G43300,AT2G21660,AT2G33580,AT3G01420,AT1G08450,AT3G09830,AT2G26560
mut_cold_vs_wt_cold_UP	TRUE	4.45465e-05	185	1179	28	0.0237489	0.151351	GO:0009751	GO:BP	response to salicylic acid	21899	3686		IEP,IEP,IEP,IEP,IEP,IMP IEP,IMP,TAS,IEA,IEP,IEP,IEP,IDA IMP TAS IEA,IMP,IEP,IMP,IEP IEA,IEP,IMP IEA,IEP,TAS,IEP,IEP,IEP,IEP,IDA IMP IGI ISS TAS NAS,IMP,IEP	AT2G14580,AT5G24530,AT3G45860,AT1G80840,AT2G37710,AT2G40750,AT1G15380,AT1G15520,AT1G14780,AT5G06320,AT2G29420,AT1G14790,AT1G64280,AT3G50930,AT3G50410,AT1G71220,AT3G48360,AT3G01420,AT4G19660,AT2G40000,AT2G43710,AT4G03550,AT2G46400,AT1G76680,AT4G05320,AT3G52430,AT1G18670,AT2G42490
mut_cold_vs_wt_cold_UP	TRUE	0.000122548	272	739	26	0.0351827	0.0955882	GO:0006955	GO:BP	immune response	21899	2617		IMP,IDA IMP IEA,IEA,IMP,IMP,IEA,IEA,IMP IEA,IMP,IMP IGI,IMP IEA,IDA IEA,IMP,IMP IEA,IMP,IEP IEA,IMP,IMP,IMP IEP,IMP IEA,IDA IMP IEA,IMP,IEA,IMP,IMP,IMP IEP	AT5G10530,AT3G21630,AT1G07390,AT1G19250,AT5G48380,AT3G12500,AT1G14780,AT4G26090,AT2G02220,AT5G66850,AT3G46530,AT3G07040,AT2G37630,AT1G64280,AT2G25110,AT3G50930,AT4G17720,AT1G71220,AT5G24090,AT3G43300,AT2G21660,AT2G33580,AT3G01420,AT1G08450,AT3G09830,AT2G26560
mut_cold_vs_wt_cold_UP	TRUE	0.000133604	49	2164	17	0.00785582	0.346939	GO:0006665	GO:BP	sphingolipid metabolic process	21899	2401		IMP IEA,IEA,IEA,TAS IEA,IMP IEA,IMP IEA,IMP IEA,IBA,IMP,IEA,IDA IMP,IDA,IDA IMP,IMP,IDA IBA,IDA IEA,IDA IEA	AT3G48780,AT5G49900,AT2G38010,AT4G36480,AT1G43580,AT3G06060,AT1G14290,AT5G10480,AT2G46090,AT3G24180,AT5G18480,AT5G51290,AT4G21534,AT1G01230,AT5G23450,AT1G13580,AT3G58490
mut_cold_vs_wt_cold_UP	TRUE	0.000133604	1678	1147	131	0.114211	0.0780691	GO:1901700	GO:BP	response to oxygen-containing compound	21899	22187		IEP,IEP,IEP,IMP,IEP,IEP,IGI,ISS,IMP IEP IEA,IGI,IEP,IMP,IMP IEP IEA,IEP,IMP IEP,IEP,IDA IMP IEP,IEP,IMP,IEP,IEP,IMP,IEP,IMP IEA,IMP IEA,IMP IEP TAS IEA,IEP,IEA,IMP,IMP IEA,IEP,IEP,IEP,IEP,IMP,IEP,IEP,IMP IEP IEA,IMP,IEP,IEP,IMP,IEP,IEP,IEP,IDA,IGI,IMP IEA,IEP IEA,IMP,IEP,TAS,IMP,IDA IMP TAS IEA,IMP,IEP,IMP,IMP IGI IEA,IMP IEP TAS IEA,IMP,IGI,IEP,IGI IEP,IEP,IEP,IMP,IMP,IMP IEP IEA,IEP,IMP IEA,IMP…	AT2G14580,AT5G24530,AT3G45860,AT4G04490,AT1G80840,AT2G37710,AT3G46290,AT2G29100,AT2G40750,AT5G26170,AT3G28580,AT1G05260,AT5G64750,AT1G66950,AT3G21630,AT5G18860,AT1G15380,AT2G32020,AT1G34210,AT3G08770,AT5G26340,AT1G07240,AT3G45140,AT5G10720,AT1G65790,AT1G15520,AT2G33590,AT1G14780,AT4G18880,AT3G51550,AT2G46700,AT2G36530,AT5G19790,AT5G04760,AT2G35930,AT5G06320,AT1G70520,AT3G19580,AT5G66850,AT2G29420…
mut_cold_vs_wt_cold_UP	TRUE	0.000156122	446	1775	65	0.0366197	0.14574	GO:1901137	GO:BP	carbohydrate derivative biosynthetic process	21899	21751		IEA,IEA,IEA,IEA,IEA,IEA,IEA,IBA IEA,IEA,IEA,IDA IEA,IMP IEA,IEA,TAS,IEA,IMP IEA,IEA,IDA IEA,IMP IEA,IEA,IEA,IEA,IMP IEA,IMP,IEA,IDA IEA,IEA,IEA,IEA,IEA,IMP IEA,TAS IEA,IMP,ISS IEA,IEA,IEA,IEA,IDA IEA,IEA,IEA,ISS,IEA,IDA IEA,IEA,IMP IEA,IEA,IEA,IEA,IEA,IEA,IMP IEA,IEA,IEA,IEA,IEA,IMP IEA,IMP,TAS,IDA IEA,IEA,IEA,IMP IEA,IEA,IEA,IMP IEA	AT3G54470,AT1G12780,AT2G02220,AT1G34130,AT1G77810,AT2G41490,AT4G21150,AT5G59440,AT1G24320,AT1G71220,AT3G29360,AT3G51160,AT1G32210,AT3G06650,AT5G57500,AT4G38240,AT3G01380,AT1G74800,AT2G01720,AT1G27520,AT1G48140,AT5G19690,AT1G26810,AT1G61790,AT3G27740,AT5G14950,AT4G29735,AT2G47650,AT5G46850,AT1G74340,AT1G76400,AT3G25860,AT1G65880,AT1G20575,AT1G08750,AT3G27060,AT3G07140,AT2G25300,AT1G30120,AT2G19340…
mut_cold_vs_wt_cold_UP	TRUE	0.000228981	698	1775	91	0.0512676	0.130372	GO:1901135	GO:BP	carbohydrate derivative metabolic process	21899	21749		IEA,IMP,IEA,IEA,IEA,IEA,IEA,IDA IEA,IEA,IMP IEA,IEA,IEA,IEA,IEA,IEA,IBA IEA,IEA,IEA,IDA IEA,IEA,IEA,IDA IMP IBA,IMP IEA,IDA IEA,IEA,TAS,IEA,IMP IEA,IEA,IDA IMP IEA,IMP IEA,IEA,IEA,IEA,IMP IEA,IMP,IEA,IDA IEA,IEA,TAS IEA,TAS IEA,IMP,IEA,IMP,IEA,IEA,IMP,IDA,IMP IEA,TAS IEA,IDA TAS IEA,IEA,IMP,IEA,ISS IEA,IEA,IEA,IEA,IEA,IDA IMP IEA,IEA,IEA,ISS,IEA,IDA IEA,IEA,IMP IEA,IEA,IEA,IEA,IEA,IEA,IEA,IMP IEA…	AT3G54420,AT5G18860,AT3G12500,AT3G54470,AT3G25400,AT1G12780,AT2G43580,AT2G36530,AT2G02220,AT3G02230,AT1G34130,AT1G77810,AT2G41490,AT2G19860,AT4G21150,AT5G59440,AT1G24320,AT1G71220,AT3G29360,AT5G49900,AT5G24090,AT5G28050,AT3G51160,AT1G31910,AT1G32210,AT3G06650,AT5G57500,AT4G38240,AT3G01380,AT1G74800,AT2G01720,AT1G27520,AT1G48140,AT5G19690,AT1G26810,AT1G61790,AT3G27740,AT5G14950,AT4G29735,AT4G11820…
mut_cold_vs_wt_cold_UP	TRUE	0.000308646	115	1119	19	0.0169794	0.165217	GO:0046777	GO:BP	protein autophosphorylation	21899	12772		IDA,IDA,IDA,IDA,IDA,IDA,IDA HDA,HDA,HDA,HDA,HDA,HDA,TAS,IDA,HDA,HDA,IDA,HDA,HDA	AT4G32300,AT3G21630,AT1G65790,AT4G28650,AT3G51550,AT2G46700,AT1G70520,AT5G66850,AT1G16670,AT3G24550,AT2G40120,AT2G17290,AT1G71830,AT4G33950,AT2G31800,AT3G13690,AT5G54380,AT4G23650,AT5G50860
mut_cold_vs_wt_cold_UP	TRUE	0.000418239	285	1206	35	0.0290216	0.122807	GO:0031347	GO:BP	regulation of defense response	21899	7395		IMP,IMP,IMP,IDA,IMP,IGI,IGI,IMP,IMP IGI,IMP,IGI,IMP,IMP,IMP,IMP,IMP IEP,IDA,IMP,IMP,IMP,IEA,IMP,IMP,IMP,IMP,IMP,IMP,IMP,IMP,IMP,IMP,IMP,IMP,IMP,IMP	AT1G80840,AT4G39830,AT2G40750,AT3G21630,AT5G48380,AT2G02220,AT1G72300,AT1G77470,AT5G66850,AT3G28450,AT1G71860,AT2G37630,AT1G64280,AT2G25110,AT4G17720,AT5G24090,AT2G21660,AT3G22400,AT3G09830,AT3G11820,AT1G19180,AT2G25620,AT5G40820,AT4G35580,AT1G49540,AT4G03550,AT3G62600,AT1G80680,AT3G06110,AT4G02380,AT3G52430,AT1G18670,AT2G31880,AT3G25070,AT4G11260
mut_cold_vs_wt_cold_UP	TRUE	0.00069193	60	1970	17	0.00862944	0.283333	GO:0032940	GO:BP	secretion by cell	21899	8206		IEA,IBA IEA,IDA,IEA,IMP,IBA,IBA IEA,ISS,IDA,IEA,IEA,IEA,IMP,IEA,IDA,IEA,IEA	AT5G50380,AT5G03540,AT4G24190,AT3G09520,AT2G44610,AT5G08080,AT1G71820,AT5G57685,AT3G11820,AT3G10380,AT3G29400,AT4G02350,AT1G09330,AT1G54090,AT1G28490,AT3G52190,AT1G21170
mut_cold_vs_wt_cold_UP	TRUE	0.000736722	252	1908	43	0.0225367	0.170635	GO:0042254	GO:BP	ribosome biogenesis	21899	10405		IEA,IEA,IMP,IEA,IEA,IEA,IBA IEA,IEA,IEA,IMP TAS IEA,IBA IEA,IMP IEA,IEA,IMP IEA,IEA,IEA,IEA,IMP IEA,IEA,IEA,IBA IEA,IEA,IBA IEA,IEA,IMP IEA,IMP IEA,IMP IEA,IEA,IEA,IGI,IMP ISS IBA IEA,IMP ISS IEA,IMP IBA,IEA,IEA,IMP,IEA,IEA,IGI,IEA,IMP,IEA,IEA	AT4G25630,AT1G10490,AT4G17720,AT4G12600,AT4G18905,AT3G61620,AT5G61770,AT1G79150,AT1G50000,AT1G48920,AT1G29320,AT1G31660,AT3G23620,AT1G15440,AT4G01560,AT1G50920,AT2G24990,AT3G11964,AT5G60990,AT3G57000,AT1G69070,AT1G13160,AT3G06530,AT3G15080,AT1G52930,AT1G63980,AT3G22660,AT3G49990,AT3G21540,AT1G48630,AT2G40430,AT5G14520,AT5G38720,AT5G22100,AT5G66540,AT1G08410,AT1G56110,AT5G39960,AT1G18080,AT1G42440…
mut_cold_vs_wt_cold_UP	TRUE	0.000791303	351	2158	60	0.0278035	0.17094	GO:0009555	GO:BP	pollen development	21899	3542		IMP,IMP IGI,IMP,IMP,IMP,IGI,IMP,IMP,IMP,IMP,IGI,IMP,IMP,IMP IGI,IMP,IMP,IEP,IMP,IMP,IMP,IMP,IEP,IGI,IMP,IMP,IMP,IMP,IMP,IMP,IGI,IMP,IMP,IMP,IMP,IMP,IMP,IMP,IMP,IMP,IMP,IMP,IMP,IMP,IMP,IMP,IMP,IMP,IMP,IGI,IMP,IMP IGI,IMP,IMP,IMP,IMP,IGI,IMP,IMP,IMP,IMP	AT3G21180,AT1G34210,AT1G01690,AT3G10470,AT2G19070,AT3G02230,AT3G48780,AT2G37040,AT4G15890,AT2G39800,AT3G48360,AT1G51160,AT5G24710,AT1G71830,AT1G14360,AT1G32310,AT1G19890,AT5G12210,AT1G19180,AT3G51610,AT3G23670,AT1G64110,AT4G03550,AT3G11020,AT3G55200,AT2G22950,AT1G66170,AT2G27460,AT1G11890,AT3G45640,AT1G27600,AT5G57800,AT2G07050,AT1G31660,AT1G14830,AT4G01810,AT4G00330,AT3G07160,AT5G18480,AT4G01370…
mut_cold_vs_wt_cold_UP	TRUE	0.000798031	537	2171	84	0.0386918	0.156425	GO:0006970	GO:BP	response to osmotic stress	21899	2628		IMP IEP,IMP,IEP,IEP,IEP,IMP IGI IEP,IEP,IMP,IEP,IMP,IEP,IEP IEA,IMP,TAS,IMP IEP,IMP IEP,IEP,IEP,IEP,IMP,IEP,IMP IGI IEP,IMP IEP,IMP,IDA IGI,IMP,IMP,IMP,IMP,IMP,IDA,IMP,IMP,IEP IEA,IMP,IMP,IMP,IMP,IMP,IMP,IMP,IDA,IDA,IEP,IMP,IEP,IMP,IMP,IMP,IEP,IDA IMP,IMP,IDA IMP IGI,IMP,IMP,IMP,IMP,IMP IEP,IEP,IEP,IEP,IDA IEP,IEP,IMP,IEP,IEP,IDA IGI,IMP,IMP,IMP,IEP,IMP,IMP,IMP,IEP,IMP,IEP,IMP,IEP,IMP,IMP,IMP,IMP…	AT2G40750,AT1G05260,AT5G64750,AT1G15380,AT5G26340,AT4G10310,AT3G19580,AT4G24190,AT3G49190,AT4G35920,AT3G01470,AT5G10230,AT1G69310,AT3G05880,AT2G38470,AT2G39800,AT5G58940,AT3G48360,AT5G24090,AT3G23250,AT2G37770,AT5G07350,AT2G21660,AT4G38240,AT4G33950,AT3G44110,AT5G19690,AT4G14300,AT1G50500,AT5G14950,AT4G35580,AT5G14040,AT2G01830,AT3G06190,AT3G46550,AT5G23290,AT2G38170,AT1G18260,AT1G15690,AT5G35080…
mut_cold_vs_wt_cold_UP	TRUE	0.000831072	2983	514	104	0.202335	0.0348642	GO:0042221	GO:BP	response to chemical	21899	10394		IEP,IEP HEP,IEA,IEP,IMP,IEP,IMP IEP,IEP,IEP,HEP IEA,IGI,IEP,IEA,ISS,IMP IEP IEA,IGI,IEP,IMP IEA,TAS IEA,IEA,IMP IEP IEA,IEP,IMP IEP,IEP,IDA IMP IEP,IEP,IEA,IEA,IMP,IEP,IEP,IEP,IEA,IMP,IEP,IMP TAS IEA,TAS IEA,IMP IEA,IMP IEP TAS IEA,IGI,IEP HEP,IEA,IMP,IMP IEA,IEP,IEP,IEP IEA,IEP,IEA,IMP IEP,IMP,IEP HEP,IEP,IMP IEP IEA,IMP,IEP TAS IEA,IEP,IMP,IEA,IEP,IEP,IMP IEA,ISS,IEA,IEA,IMP,IEA,TAS IEA,IEP,IEP…	AT2G14580,AT5G24530,AT2G24400,AT3G45860,AT4G04490,AT5G25250,AT1G80840,AT2G37710,AT3G04720,AT1G25560,AT3G46290,AT1G21430,AT5G05340,AT2G29100,AT2G40750,AT5G26170,AT3G28580,AT1G05260,AT3G62760,AT3G49960,AT5G64750,AT1G66950,AT3G21630,AT5G18860,AT1G15380,AT2G32020,AT4G35090,AT1G37130,AT1G34210,AT3G08770,AT5G26340,AT1G19250,AT5G58390,AT1G07240,AT3G45140,AT5G10720,AT1G10360,AT1G65790,AT1G15520,AT4G28650…
mut_cold_vs_wt_cold_UP	TRUE	0.000844683	84	1249	16	0.0128102	0.190476	GO:0009624	GO:BP	response to nematode	21899	3582		HEP,HEP,HEP,IEP,HEP,HEP,HEP,HEP,IMP,IEP,HEP,HEP,HEP,HEP,HEP,HEP	AT5G46040,AT2G38290,AT2G41560,AT4G17500,AT3G11900,AT5G53550,AT2G40460,AT5G13580,AT5G51600,AT3G10985,AT5G44370,AT3G03090,AT2G47800,AT5G57110,AT3G43790,AT2G30080
mut_cold_vs_wt_cold_UP	TRUE	0.000888109	357	2133	60	0.0281294	0.168067	GO:0034470	GO:BP	ncRNA processing	21899	8945		IEA,IMP,IEA,IDA TAS IEA,IEA,IMP,IGI,IEA,IEA,IBA,IEA,IEA,IEA,IMP IEA,IEA,IDA IEA,IEA,IEA,IEA,IEA,IMP IEA,IMP IEA,IEA,IMP IEA,IEA,IMP IEA,IMP IEA,IEA,IEA,IMP IEA,IBA,ISS IEA,IEA,IBA IEA,IEA,IEA,IMP IEA,IEA,IEA,IDA IEA,IMP IEA,IMP IBA,IMP IEA,IBA IEA,IEA,IMP IBA,IEA,IMP,IMP IEA,IMP,IMP,IEA,IEA,IMP,IEA,IEA,TAS IEA,IEA,IDA IMP,IMP	AT4G25630,AT1G14790,AT1G10490,AT2G04530,AT2G26200,AT4G17720,AT4G25500,AT5G28050,AT4G17610,AT4G15417,AT2G22400,AT1G72090,AT1G49540,AT3G26410,AT4G18905,AT1G52160,AT3G61620,AT1G04635,AT5G61770,AT1G50000,AT1G48920,AT1G31660,AT3G23620,AT1G15440,AT4G01560,AT2G17580,AT3G11964,AT5G60990,AT3G57000,AT1G36310,AT1G69070,AT4G04670,AT3G55160,AT3G06530,AT3G15080,AT1G09290,AT1G52930,AT1G63980,AT3G06950,AT3G02320…
mut_cold_vs_wt_cold_UP	TRUE	0.000952151	147	1500	25	0.0166667	0.170068	GO:0008643	GO:BP	carbohydrate transport	21899	3258		IEA,IEA,IMP IEA,IMP IEA,IEA,IEA,IEA,IEA,IEA,IEA,IEA,IEA,IEA,IEA,IEA,IEA,IDA IEA,IDA IEA,IEA,IEA,IEA,IBA IEA,IEA,IEA,IEA	AT2G20780,AT4G23010,AT5G26340,AT1G11260,AT5G61520,AT3G18830,AT1G76340,AT2G28315,AT3G14410,AT1G34580,AT1G06470,AT1G14360,AT2G25520,AT1G21460,AT2G13650,AT3G47420,AT3G03090,AT4G02050,AT1G21070,AT1G21870,AT2G48020,AT1G67300,AT1G77210,AT3G11320,AT2G13100
mut_cold_vs_wt_cold_UP	TRUE	0.00114022	424	219	15	0.0684932	0.0353774	GO:0006979	GO:BP	response to oxidative stress	21899	2635		IEA,IEP,IEP,IEA,IEA,IEP,IEP,IMP IEA,IEA,IMP,IEP,IMP,IMP,IMP,IEP	AT5G05340,AT2G40750,AT3G28580,AT1G05260,AT3G49960,AT1G66950,AT1G15380,AT4G35090,AT5G58390,AT5G10720,AT1G15520,AT1G14870,AT4G18880,AT4G08940,AT5G19790
mut_cold_vs_wt_cold_UP	TRUE	0.00136799	409	712	30	0.0421348	0.0733496	GO:0009409	GO:BP	response to cold	21899	3511		IEP,IEP,IEP,IEP,IEP,IEP,IMP,IMP,IMP,IEP,IEP,IEP IEA,TAS,IEP,IEP,IEP,IEA,IEP,IMP IEP,IEP,IEP,IDA,IEP,IEP,IEP,IEP,IMP,IEP,IEP,IDA	AT3G22840,AT1G05260,AT1G15380,AT4G35090,AT1G15520,AT1G16390,AT3G18990,AT2G36530,AT1G16670,AT3G17020,AT3G03050,AT5G10230,AT3G05880,AT2G38470,AT3G11410,AT4G21150,AT1G26660,AT5G58940,AT4G35790,AT3G48360,AT5G24090,AT3G23250,AT2G26640,AT2G37770,AT2G21660,AT1G15950,AT3G55990,AT4G04020,AT5G20250,AT1G13980
mut_cold_vs_wt_cold_UP	TRUE	0.00140018	70	1970	18	0.00913706	0.257143	GO:0046903	GO:BP	secretion	21899	12846		IEA,IBA IEA,IDA,IEA,IMP,IBA,IBA IEA,ISS,IDA,IMP,IEA,IEA,IEA,IMP,IEA,IDA,IEA,IEA	AT5G50380,AT5G03540,AT4G24190,AT3G09520,AT2G44610,AT5G08080,AT1G71820,AT5G57685,AT3G11820,AT2G36190,AT3G10380,AT3G29400,AT4G02350,AT1G09330,AT1G54090,AT1G28490,AT3G52190,AT1G21170
mut_cold_vs_wt_cold_UP	TRUE	0.00154313	275	308	14	0.0454545	0.0509091	GO:0098754	GO:BP	detoxification	21899	19416		IEA,IEA,TAS,IEA,IMP,IEA,IEA,TAS IEA,IEA,TAS IEA,IEA,IEA,IEA,IEA	AT5G05340,AT1G05260,AT3G62760,AT3G49960,AT1G15380,AT4G35090,AT5G58390,AT1G10360,AT5G65380,AT2G29420,AT1G23300,AT1G60420,AT3G23550,AT1G73700
mut_cold_vs_wt_cold_UP	TRUE	0.00164648	344	612	24	0.0392157	0.0697674	GO:0014070	GO:BP	response to organic cyclic compound	21899	4693		IEP,IEP,IEP,IEP,IEP,IGI,IMP IEP IEA,IMP,IMP,TAS,IEA,IMP IEA,IEP,IEP,IEP,IGI,IDA IMP TAS IEA,IMP,IEP,IMP,IEP IEA,IMP IEA,IMP IGI,IEP	AT2G14580,AT5G24530,AT3G45860,AT1G80840,AT2G37710,AT3G46290,AT2G40750,AT1G15380,AT1G34210,AT1G15520,AT1G14780,AT3G51550,AT5G06320,AT2G29420,AT1G14790,AT1G30570,AT1G64280,AT3G50930,AT3G50410,AT1G71220,AT3G48360,AT1G48270,AT1G71830,AT3G01420
mut_cold_vs_wt_cold_UP	TRUE	0.00175544	316	308	15	0.0487013	0.0474684	GO:0009636	GO:BP	response to toxic substance	21899	3591		IEA,IEA,TAS IEA,IEA,IMP,IEA,IEA,IEA,TAS IEA,IEA,TAS IEA,IEA,IEA,IEA,IEA	AT5G05340,AT1G05260,AT3G62760,AT3G49960,AT1G15380,AT4G35090,AT1G37130,AT5G58390,AT1G10360,AT5G65380,AT2G29420,AT1G23300,AT1G60420,AT3G23550,AT1G73700
mut_cold_vs_wt_cold_UP	TRUE	0.00176092	2673	960	158	0.164583	0.0591096	GO:0043412	GO:BP	macromolecule modification	21899	11034		IEA,IEA,IEA,IEA,IEA,IEA,IEA,IEA,IEA,IEA,IEA,IEA,IEA,IEA,IEA,IEA,IEA,IEA,IEA,IEA,IEA,IDA IEA,IDA IEA,IEA,IEA,IEA,IEA,IEA,IDA IEA,IEA,IDA IEA,IEA,IEA,IEA,IEA,IEA,IEA,IDA IEA,IEA,IEA,IDA IEA,IEA,IEA,IEA,IEA,IEA,IDA IEA,IDA HDA IEA,HDA IEA,IEA,IEA,IEA,IEA,HDA IEA,IEA,IEA,IEA,IEA,IEA,IEA,IEA,IEA,IEA,HDA IEA,IDA IEA,IDA IEA,IEA,IEA,HDA IEA,IEA,IEA,IEA,IEA,IDA IEA,IEA,IDA IEA,IEA,IDA IEA,IEA,IEA,IEA,IEA…	AT3G45860,AT1G66910,AT4G04490,AT1G49100,AT3G16720,AT5G10530,AT2G37710,AT4G21390,AT1G21210,AT4G05200,AT3G46290,AT1G35710,AT2G45910,AT3G47090,AT5G24080,AT1G74360,AT1G05700,AT1G70250,AT4G11460,AT3G08690,AT5G24010,AT4G32300,AT3G21630,AT1G34210,AT1G66160,AT4G27290,AT5G48380,AT1G53820,AT1G65790,AT4G00970,AT4G28650,AT1G11410,AT1G63430,AT1G34300,AT5G03450,AT2G19130,AT5G06740,AT3G51550,AT2G02230,AT5G02070…
mut_cold_vs_wt_cold_UP	TRUE	0.00192362	61	2143	17	0.0079328	0.278689	GO:0006888	GO:BP	endoplasmic reticulum to Golgi vesicle-mediated transport	21899	2573		IEA,IEA,IEA,IMP IEA,IEA,IEA,IEA,IGI,IEA,IEA,IEA,IEA,IEA,IMP IEA,IMP IEA,IEA,IDA IMP	AT1G51160,AT1G62020,AT2G27460,AT1G11890,AT4G01810,AT3G44340,AT2G20930,AT2G42700,AT2G45200,AT1G48440,AT2G36300,AT1G05520,AT5G47480,AT3G52190,AT3G47700,AT3G63460,AT1G02130
mut_cold_vs_wt_cold_UP	TRUE	0.00193338	49	1425	12	0.00842105	0.244898	GO:0034976	GO:BP	response to endoplasmic reticulum stress	21899	9048		IEP,IMP,IPI,IEP,IMP IEP,IBA,IEP,IEA,IEP,IMP IEA,IGI IEA,IGI	AT1G21750,AT4G24190,AT1G09210,AT2G47470,AT1G42990,AT3G58460,AT1G14360,AT1G27520,AT1G04980,AT5G35080,AT5G42050,AT4G17420
mut_cold_vs_wt_cold_UP	TRUE	0.00200394	461	2158	72	0.0333642	0.156182	GO:0048229	GO:BP	gametophyte development	21899	13018		IMP,IMP IGI,IMP,IMP,IMP,IGI,IMP,IMP,IMP,IMP,IMP,IGI,IMP,IMP,IMP IGI,IMP,IMP,IEP,IMP,IMP,IMP,IMP,IEP,IGI,IMP,IMP,IMP,IMP,IMP,IMP,IGI,IMP,IMP,IMP,IMP,IMP,IMP,IMP,IMP,IMP,IMP,IMP,IMP,IMP,IMP,IMP,IMP,IMP,IMP,IMP,IMP,IMP,IMP,IMP,IMP,IGI,IMP,IMP IGI,IMP,IMP,IMP,IMP,IMP,IMP,IGI,IMP,IGI,IMP,IMP,IMP,IMP,IMP	AT3G21180,AT1G34210,AT1G01690,AT3G10470,AT2G19070,AT3G02230,AT2G47470,AT3G48780,AT2G37040,AT4G15890,AT2G39800,AT3G48360,AT1G51160,AT5G24710,AT1G71830,AT1G14360,AT1G32310,AT1G19890,AT5G12210,AT1G19180,AT3G51610,AT3G23670,AT1G64110,AT4G03550,AT3G11020,AT3G55200,AT2G22950,AT1G66170,AT2G27460,AT1G11890,AT3G45640,AT1G27600,AT5G57800,AT2G07050,AT1G31660,AT1G15440,AT1G14830,AT4G01810,AT3G11964,AT4G00330…
mut_cold_vs_wt_cold_UP	TRUE	0.00201494	243	1374	32	0.0232897	0.131687	GO:0009611	GO:BP	response to wounding	21899	3576		IEP,IEP,IEP,IEP,IEP,IEP,IEP,IEP,IEP,IEP,ISS,IEP,IMP,NAS,IEP,IEP,IEP,IEP,IEP,IMP IEP,IEA,IEP,IEP,IEP,IDA,IEP,IEP,IEP,IMP,IEP,IEP,IMP TAS	AT2G14580,AT1G80840,AT3G54420,AT5G18860,AT1G16090,AT1G15380,AT3G45140,AT5G06320,AT3G51420,AT3G44260,AT3G24550,AT2G46510,AT1G64280,AT2G33150,AT3G48360,AT5G24090,AT2G20340,AT3G29035,AT5G09810,AT5G42650,AT1G19180,AT4G11280,AT2G47800,AT1G76680,AT1G17840,AT3G45640,AT4G02380,AT2G42490,AT3G21820,AT1G19640,AT1G78080,AT4G01370
mut_cold_vs_wt_cold_UP	TRUE	0.00286874	92	2193	22	0.0100319	0.23913	GO:0051668	GO:BP	localization within membrane	21899	14335		IMP,IMP,IDA IMP,IEA,IBA,IEA,IMP,IEA,IDA,IEA,IDA,IMP,IGI,IEA,IBA,IMP,IEA,IEA,IEA,ISS IBA,IEA,IMP IBA	AT5G11710,AT5G09810,AT3G11820,AT3G10380,AT5G50460,AT2G46470,AT5G06970,AT3G49100,AT3G09740,AT1G67650,AT5G55500,AT2G47170,AT1G77220,AT2G43640,AT1G79985,AT3G60860,AT1G48160,AT1G21170,AT5G07960,AT4G02030,AT5G61970,AT5G49830
mut_cold_vs_wt_cold_UP	TRUE	0.00286874	642	2036	89	0.0437132	0.138629	GO:0009266	GO:BP	response to temperature stimulus	21899	3468		IEP,IEP,IEP,IEP,IEP,IEP,IEP,IEP,IMP,IMP,IMP,IEP,IEP,IEP IEA,TAS,IMP,IMP IEP,IEP,IEP,IEA,IEP,IMP IEP,IEP,IEP,IDA,IEP,IEP,IDA,IEP,IEP,IDA,IMP,IEP,IEP,IDA,IEA,IMP,IEP IEA,IMP,IEP,IMP IEP,IMP,IEP,IMP IEP IEA,IMP,IEP,IDA IMP IEP,IMP IEP,IEP,IEP,IMP,IEA,IEP,IEP,IEP,IMP,IMP,IEP,IDA,IMP,IGI,IMP IEP,IMP IEP,IMP,IDA IMP,IMP,IEA,IEP,IEP,IEP,IEP,IMP IGI,IEP,IDA IMP,IMP,IMP,IEP,IEP,IEP,IEP IEA,IEP,IMP IEP IEA…	AT3G22840,AT1G05260,AT1G15380,AT4G35090,AT5G09590,AT1G15520,AT1G16390,AT2G33590,AT3G18990,AT2G36530,AT1G16670,AT3G17020,AT3G03050,AT5G10230,AT3G05880,AT1G64280,AT2G38470,AT3G11410,AT4G21150,AT1G26660,AT5G58940,AT4G35790,AT3G48360,AT5G24090,AT3G23250,AT2G26640,AT2G37770,AT5G07350,AT2G21660,AT1G15950,AT4G29520,AT3G55990,AT4G04020,AT5G20250,AT1G13980,AT3G44110,AT1G50500,AT2G07340,AT1G13440,AT1G48050…
mut_cold_vs_wt_cold_UP	TRUE	0.00287666	62	1972	16	0.00811359	0.258065	GO:0000911	GO:BP	cytokinesis by cell plate formation	21899	246		IEA,IMP,IMP,IMP,IMP,IMP,IMP,IMP,IMP,IMP,IDA,IMP,IMP,IMP,IDA IMP IGI,IDA	AT4G25070,AT5G03540,AT5G11040,AT1G53140,AT5G51600,AT4G02980,AT1G13980,AT5G61210,AT1G12360,AT4G01370,AT3G55340,AT5G54440,AT3G01780,AT3G48750,AT5G42080,AT4G34660
mut_cold_vs_wt_cold_UP	TRUE	0.0029623	184	700	17	0.0242857	0.0923913	GO:0015711	GO:BP	organic anion transport	21899	4890		IEA,IDA,IDA,IMP IEA,TAS IEA,IEA,IEA,IEA,IDA,IMP IEA,IDA,IEA,IEA,IEA,IMP IEA,IEA,IDA IEA	AT1G24400,AT4G23010,AT1G15520,AT5G40780,AT5G47560,AT2G34960,AT4G21120,AT3G11900,AT3G13050,AT2G01170,AT2G28315,AT1G80510,AT1G10010,AT1G14360,AT5G57685,AT4G39670,AT1G77380
mut_cold_vs_wt_cold_UP	TRUE	0.0029718	115	1995	24	0.0120301	0.208696	GO:0008033	GO:BP	tRNA processing	21899	3132		IEA,IDA TAS IEA,IEA,IEA,IEA,IEA,IEA,IEA,IMP,IDA IEA,IEA,IMP IEA,IMP IEA,ISS IEA,IEA,IEA,IEA,IDA IEA,IMP IEA,IBA IEA,IEA,IMP IEA,IEA,IEA	AT1G10490,AT2G04530,AT2G26200,AT5G28050,AT4G17610,AT2G22400,AT1G72090,AT1G49540,AT3G26410,AT1G52160,AT1G04635,AT2G17580,AT1G36310,AT4G04670,AT3G55160,AT1G09290,AT3G06950,AT3G02320,AT1G03110,AT3G11220,AT5G12410,AT5G50320,AT5G26110,AT3G49640
mut_cold_vs_wt_cold_UP	TRUE	0.00310073	1238	1804	139	0.077051	0.112278	GO:0055085	GO:BP	transmembrane transport	21899	14701		IEA,IEA,IEA,IEA,IDA IEA,IEA,IEA,IEA,IDA IEA,IMP IEA,IEA,IMP IEA,IEA,IEA,IEA,IMP IEA,IEA,IEA,IEA,IEA,IEA,IEA,IEA,IEA,IEA,IEA,IEA,IEA,IEA,IEA,IEA,IEA,IEA,IEA,IGI,IEA,IEA,IEA,IEA,IEA,IEA,IGI IEA,IDA,IEA,IEA,IEA,IDA,IDA IEA,IEA,IMP,IEA,IEA,IEA,IEA,IEA,IMP IEA,IEA,IDA,IEA,IEA,IMP,IEA,IEA,IEA,IEA,IDA IMP IGI,IGI,IEA,IEA,IEA,IDA IEA,IEA,IEA,IEA,IDA,IEA,IEA,IEA,IEA,IEA,TAS IEA,IBA IEA,IEA,IEA,IEA,IDA IEA…	AT3G21180,AT2G29100,AT2G20780,AT1G66950,AT4G13420,AT1G24400,AT5G46040,AT2G38290,AT4G23010,AT5G26340,AT4G10310,AT1G15520,AT3G13080,AT3G12750,AT5G10190,AT1G11260,AT1G16390,AT4G02900,AT5G61520,AT2G38940,AT2G41560,AT1G27040,AT5G40780,AT5G65380,AT5G47560,AT1G65730,AT2G34960,AT1G55910,AT1G23300,AT3G23550,AT1G73700,AT3G18830,AT4G35920,AT4G21120,AT1G76340,AT3G13050,AT5G53550,AT2G01170,AT1G22150,AT3G47960…
mut_cold_vs_wt_cold_UP	TRUE	0.00322133	118	603	12	0.0199005	0.101695	GO:0009699	GO:BP	phenylpropanoid biosynthetic process	21899	3639		IEA,IMP,IC IEA,IMP,IMP,IMP,IEA,IEP IEA,IMP,IMP IEA,IGI,IDA IEA	AT1G58170,AT5G05340,AT2G21730,AT1G61810,AT5G48930,AT5G52240,AT2G37040,AT4G37980,AT2G22420,AT4G34050,AT5G13580,AT1G15950
mut_cold_vs_wt_cold_UP	TRUE	0.00359316	69	1995	17	0.0085213	0.246377	GO:0006400	GO:BP	tRNA modification	21899	2185		IEA,IEA,IEA,IEA,IEA,IEA,IEA,IMP,IMP IEA,ISS IEA,IEA,IDA IEA,IMP IEA,IBA IEA,IEA,IMP,IEA	AT1G10490,AT2G26200,AT5G28050,AT4G17610,AT2G22400,AT1G72090,AT1G49540,AT3G26410,AT1G36310,AT4G04670,AT1G09290,AT3G02320,AT1G03110,AT3G11220,AT5G12410,AT5G50320,AT3G49640
mut_cold_vs_wt_cold_UP	TRUE	0.00377162	404	2134	63	0.029522	0.155941	GO:0055086	GO:BP	nucleobase-containing small molecule metabolic process	21899	14702		IMP,IEA,IEA,IEA,IDA IEA,IEA,IMP IEA,IEA,IBA IEA,IEA,IDA IEA,IDA IMP IBA,IMP IEA,IMP IEA,IDA IEA,IEA,TAS,ISS,IMP,IEA,TAS IEA,TAS IEA,IEA,IMP,IMP,TAS IEA,IEA,IDA TAS IEA,IEA,IEA,IEA,IEA,IEA,TAS,IEA,IEA,IEA,IEA,IEA,IEA,IEA,IMP IEA,IEA,IMP,IMP,TAS,IDA IMP IEA,IEA,IEA,IEA,IEA,IEA,IEA,IDA IMP IEA,IEA,IDA TAS IEA,TAS,IMP IEA,IEA,TAS IEA,IDA IEA,IEA,IDA IEA	AT5G18860,AT3G54470,AT3G25400,AT1G12780,AT2G36530,AT2G02220,AT3G02230,AT2G19860,AT5G59440,AT1G71220,AT3G29360,AT5G28050,AT5G14760,AT3G51160,AT1G31910,AT2G39270,AT3G06650,AT1G29880,AT5G03555,AT3G27740,AT4G11820,AT1G13440,AT2G47650,AT3G26410,AT2G36310,AT3G25860,AT4G05020,AT2G38700,AT1G22170,AT2G29560,AT3G27060,AT1G30120,AT5G60340,AT2G03590,AT2G39770,AT1G29900,AT1G72040,AT1G74260,AT1G30620,AT5G36880…
mut_cold_vs_wt_cold_UP	TRUE	0.00377162	78	2118	19	0.00897073	0.24359	GO:0010256	GO:BP	endomembrane system organization	21899	4071		IEA,IEA,IMP,IMP,IGI,IMP,IMP,IMP,IMP,IMP,IMP,IBA,IMP,IEA,IMP,IEA,IBA IEA,IMP,IMP	AT4G24840,AT2G19950,AT5G11980,AT5G51430,AT1G71830,AT1G31780,AT1G50500,AT1G11890,AT4G11220,AT5G48030,AT1G09330,AT4G21450,AT3G02360,AT5G07960,AT4G34660,AT1G18190,AT4G02030,AT1G48760,AT1G13580
mut_cold_vs_wt_cold_UP	TRUE	0.00413902	58	1972	15	0.00760649	0.258621	GO:0006897	GO:BP	endocytosis	21899	2580		IEP,IMP IEA,IEA,IDA,IMP IEA,IPI,IEA,IDA IPI IMP,IEA,IDA IBA IEA,IEA,IMP,IDA IEA,IDA IMP,IPI	AT5G25250,AT3G08530,AT3G43300,AT5G24710,AT1G13980,AT2G20760,AT2G25430,AT4G12770,AT5G22770,AT5G46630,AT1G03900,AT5G57460,AT3G01780,AT5G42080,AT4G34660
mut_cold_vs_wt_cold_UP	TRUE	0.00415546	109	2172	24	0.0110497	0.220183	GO:0006643	GO:BP	membrane lipid metabolic process	21899	2381		IMP IEA,IEA,IEA,IEA,TAS IEA,IMP IEA,IMP IEA,IEA,IMP IEA,IBA,IMP,IEA,IEA,IEA,IDA IMP,IDA,IEA,IDA IMP,IEA,IMP,IDA IBA,IDA IEA,IDA IEA,IMP IBA	AT3G48780,AT5G49900,AT2G38010,AT3G01380,AT4G36480,AT1G43580,AT3G06060,AT5G46850,AT1G14290,AT5G10480,AT2G46090,AT3G24180,AT1G08750,AT3G07140,AT5G18480,AT5G51290,AT5G17250,AT4G21534,AT1G53710,AT1G01230,AT5G23450,AT1G13580,AT3G58490,AT3G07700
mut_cold_vs_wt_cold_UP	TRUE	0.00420628	139	612	13	0.0212418	0.0935252	GO:0000302	GO:BP	response to reactive oxygen species	21899	90		IEP,IEP,IEP,IMP,IEP,IMP,IEP,IEP,IEP,IEP,IEP IEA,IDA,IEP	AT2G40750,AT3G28580,AT1G66950,AT5G10720,AT1G15520,AT4G18880,AT5G19790,AT1G70520,AT1G35580,AT5G58940,AT3G48360,AT3G29035,AT3G01420
mut_cold_vs_wt_cold_UP	TRUE	0.00510983	1609	2141	200	0.0934143	0.124301	GO:0044281	GO:BP	small molecule metabolic process	21899	11317		ISS,IEA,IMP,IMP IEA,IMP,IDA,IMP IEA,TAS,IEA,TAS IEA,IEA,IEA,IEA,IDA IEA,IEA,IMP,IMP IEA,TAS IEA,IDA IMP,IEA,IEA,IEA,IEA,IEA,IMP IEA,IEA,IEA,TAS NAS IEA,TAS IEA,IGI,IDA,IBA IEA,IEA,IMP TAS IEA,IEA,IDA IEA,IEA,IMP,IDA IMP IBA,IMP IEA,IMP IEA,IDA IEA,IDA IEA,IEA,IEA,IEA,IEA,TAS,IDA IMP IEP,IMP,IDA IGI IEA,IDA IMP IEA,IEA,IEA,IDA IMP,IEA,ISS,IEA,IMP,IEA,IEA,IMP,IDA,IDA,IDA ISS TAS IEA,IMP,IEA,IMP,IBA…	AT5G24530,AT4G22300,AT5G18860,AT1G37130,AT1G19250,AT1G07240,AT3G45140,AT3G03480,AT3G54470,AT4G11030,AT3G25400,AT5G17330,AT1G12780,AT2G36530,AT2G02220,AT5G04760,AT3G02230,AT2G04400,AT2G36690,AT2G41490,AT1G30910,AT1G32300,AT4G17190,AT1G55020,AT2G37040,AT1G53280,AT2G19860,AT2G33150,AT3G57560,AT4G37980,AT1G06020,AT5G59440,AT3G30775,AT2G39800,AT1G71220,AT3G29360,AT4G35220,AT1G48270,AT5G28050,AT5G14760…
mut_cold_vs_wt_cold_UP	TRUE	0.00537151	412	1206	41	0.0339967	0.0995146	GO:0080134	GO:BP	regulation of response to stress	21899	18338		IMP,IMP,IMP,IDA,IMP,IGI,IGI,IMP,IMP IGI,IMP,IGI,IMP,IMP,IGI,IMP,IMP,IMP IEP,IDA,IMP,IMP,IMP,IMP,IMP,IMP,IEA,IMP,IMP,IMP,IMP,IMP,IMP,IMP,IMP,IMP,IMP,IMP,IMP,IMP,IMP,IMP,IMP	AT1G80840,AT4G39830,AT2G40750,AT3G21630,AT5G48380,AT2G02220,AT1G72300,AT1G77470,AT5G66850,AT3G28450,AT1G71860,AT2G37630,AT1G64280,AT3G01650,AT2G25110,AT4G17720,AT5G24090,AT2G21660,AT3G22400,AT3G09830,AT5G19690,AT4G14300,AT3G16730,AT3G11820,AT1G19180,AT2G25620,AT5G40820,AT4G35580,AT1G49540,AT4G03550,AT2G46400,AT3G62600,AT1G80680,AT3G06110,AT3G45640,AT4G02380,AT3G52430,AT1G18670,AT2G31880,AT3G25070…
mut_cold_vs_wt_cold_UP	TRUE	0.00602515	153	742	15	0.0202156	0.0980392	GO:0140352	GO:BP	export from cell	21899	20313		IEA,IEA,IBA IEA,IDA,IEA,IEA,IEA,IEA,IMP,IBA,IEA,IBA IEA,IMP ISS IEA,IMP,IDA	AT5G50380,AT5G65380,AT5G03540,AT4G24190,AT1G23300,AT3G09520,AT3G23550,AT1G73700,AT2G44610,AT5G08080,AT4G23030,AT1G71820,AT5G57685,AT5G12210,AT3G11820
mut_cold_vs_wt_cold_UP	TRUE	0.00602515	87	1972	19	0.00963489	0.218391	GO:0098657	GO:BP	import into cell	21899	19355		IEP,IDA,IMP,IMP IEA,IEA,IDA,IMP IEA,IPI,IEA,IDA IPI IMP,IEA,IDA IBA IEA,IEA,IMP,IMP,IDA IEA,IDA,IDA IMP,IPI	AT5G25250,AT4G13420,AT1G15520,AT3G08530,AT3G43300,AT5G24710,AT1G13980,AT2G20760,AT2G25430,AT4G12770,AT5G22770,AT5G46630,AT1G03900,AT1G05805,AT5G57460,AT3G01780,AT2G39210,AT5G42080,AT4G34660
mut_cold_vs_wt_cold_UP	TRUE	0.00626609	56	2148	15	0.00698324	0.267857	GO:0006418	GO:BP	tRNA aminoacylation for protein translation	21899	2199		IEA,IEA,ISS IEA,IEA,IEA,IEA,IEA,IEA,IEA,IEA,IEA,IEA,IEA,IEA,IEA	AT3G11710,AT4G13780,AT5G27470,AT3G16565,AT1G29880,AT4G10320,AT5G26830,AT4G39280,AT4G26870,AT1G28350,AT1G09620,AT3G02760,AT1G14610,AT1G70980,AT1G50200
mut_cold_vs_wt_cold_UP	TRUE	0.00665825	82	1600	16	0.01	0.195122	GO:0000910	GO:BP	cytokinesis	21899	245		IEA,IMP,IMP,IMP,IMP,IMP,IMP,IGI,IMP,IMP,IMP,IDA,IMP,IMP,IMP,IMP	AT4G25070,AT5G03540,AT5G11040,AT1G53140,AT5G51600,AT4G02980,AT1G13980,AT3G23670,AT5G61210,AT1G12360,AT4G01370,AT3G55340,AT5G54440,AT3G01780,AT5G56580,AT3G48750
mut_cold_vs_wt_cold_UP	TRUE	0.00674876	44	2193	13	0.00592795	0.295455	GO:0006887	GO:BP	exocytosis	21899	2572		IEA,IBA IEA,IEA,IMP,IBA,IBA IEA,IEA,IEA,IEA,IEA,IDA,IEA,IEA	AT5G50380,AT5G03540,AT3G09520,AT2G44610,AT5G08080,AT1G71820,AT3G10380,AT3G29400,AT4G02350,AT1G54090,AT1G28490,AT1G21170,AT5G49830
mut_cold_vs_wt_cold_UP	TRUE	0.00697357	662	137	13	0.0948905	0.0196375	GO:0009620	GO:BP	response to fungus	21899	3581		IGI IEP,IMP,IDA,IEP,IDA IEA,IMP,IGI,IEP,IMP,IMP IEP,IEP,IMP,IEP	AT5G24530,AT2G34930,AT4G11650,AT1G80840,AT3G04720,AT2G40750,AT5G26170,AT5G64750,AT3G14460,AT3G21630,AT1G37130,AT1G19250,AT3G45140
mut_cold_vs_wt_cold_UP	TRUE	0.00722696	101	1859	20	0.0107585	0.19802	GO:0009615	GO:BP	response to virus	21899	3578		IEP,IEP,IEP,IEP,IMP,IMP,IMP,IDA,IMP,IMP,IMP,IMP IEP,IDA IMP IEA,IEP,IEP,IEP,IGI,IMP,IMP IEA,IMP IGI	AT3G04720,AT5G09590,AT2G35980,AT5G06320,AT1G14790,AT2G37630,AT3G11410,AT2G21660,AT5G57685,AT2G26560,AT2G25620,AT2G43710,AT1G31280,AT5G10270,AT3G12580,AT4G19600,AT2G21120,AT1G14320,AT5G35620,AT5G20320
mut_cold_vs_wt_cold_UP	TRUE	0.00791397	149	700	14	0.02	0.0939597	GO:0015849	GO:BP	organic acid transport	21899	5017		IEA,IDA,IMP IEA,TAS IEA,IEA,IEA,IEA,IDA,IMP IEA,IDA,IEA,IEA,IMP IEA,IDA IEA	AT1G24400,AT1G15520,AT5G40780,AT5G47560,AT2G34960,AT4G21120,AT3G11900,AT3G13050,AT2G01170,AT5G13580,AT1G80510,AT1G10010,AT5G57685,AT1G77380
mut_cold_vs_wt_cold_UP	TRUE	0.00813361	48	1763	12	0.00680658	0.25	GO:0009225	GO:BP	nucleotide-sugar metabolic process	21899	3428		IEA,IMP IEA,IEA,IDA IEA,IMP IEA,IEA,IEA,IEA,IEA,IEA,IEA,IEA	AT1G12780,AT3G02230,AT1G71220,AT3G29360,AT3G51160,AT2G47650,AT2G39770,AT1G30620,AT5G16510,AT1G17890,AT2G28760,AT5G15770
mut_cold_vs_wt_cold_UP	TRUE	0.00815638	446	2160	67	0.0310185	0.150224	GO:0009651	GO:BP	response to salt stress	21899	3606		IMP,IEP,IMP IGI,IEP,IMP,IEP,IEP,IEP IEA,IMP,TAS,IMP,IMP IEP,IEP,IEP,IEP,IMP,IEP,IMP IGI IEP,IEP,IDA,IMP,IMP,IMP,IMP,IMP,IEP IEA,IMP,IMP,IMP,IMP,IMP,IMP,IMP,IDA,IEP,IMP,IEP,IMP,IMP,IEP,IDA,IMP,IDA IMP IGI,IMP,IMP,IMP IEP,IEP,IEP,IEP,IEP,IMP,IEP,IDA,IMP,IMP,IEP,IMP,IMP,IEP,IMP,IEP,IMP,IEP,IMP,IMP,IMP,IMP	AT1G05260,AT5G26340,AT4G10310,AT3G19580,AT4G24190,AT3G49190,AT3G01470,AT5G10230,AT1G69310,AT3G05880,AT2G38470,AT2G39800,AT5G58940,AT3G48360,AT5G24090,AT3G23250,AT2G37770,AT5G07350,AT2G21660,AT4G33950,AT3G44110,AT5G19690,AT4G14300,AT5G14950,AT5G14040,AT3G06190,AT3G46550,AT5G23290,AT2G38170,AT1G18260,AT1G15690,AT5G35080,AT4G23650,AT1G17840,AT1G22882,AT2G26190,AT5G49480,AT2G04030,AT2G40950,AT1G78080…
mut_cold_vs_wt_cold_UP	TRUE	0.00878452	55	2031	14	0.00689316	0.254545	GO:0072329	GO:BP	monocarboxylic acid catabolic process	21899	17866		ISS,IMP,TAS,IDA,IDA,ISS,IEA,IEA,ISS IEA,IDA IMP IEA,IEA,IDA IEA,IMP,IMP	AT5G24530,AT2G37040,AT2G33150,AT5G54080,AT3G01420,AT4G10490,AT4G16800,AT4G16210,AT4G29010,AT3G51840,AT2G16790,AT5G65110,AT3G07560,AT2G22780
mut_cold_vs_wt_cold_UP	TRUE	0.00882208	131	2031	25	0.0123092	0.19084	GO:0046395	GO:BP	carboxylic acid catabolic process	21899	12523		ISS,IMP IEA,TAS,IEA,IEA,IDA,IDA,IDA IGI IEA,IDA,IEA,IGI,ISS,IMP IEA,IEA,ISS IEA,IDA IMP IEA,IEA,IBA IEA,IEA,IDA IEA,IMP IEA,IDA IEA,IMP,IMP IEA,IMP	AT5G24530,AT2G37040,AT2G33150,AT3G30775,AT4G35220,AT2G20340,AT5G53970,AT5G54080,AT3G01420,AT2G40000,AT5G09300,AT4G10490,AT4G16800,AT4G16210,AT4G29010,AT3G51840,AT2G16790,AT1G06570,AT1G71170,AT5G65110,AT5G62530,AT1G03090,AT3G07560,AT1G17290,AT2G22780
mut_cold_vs_wt_cold_UP	TRUE	0.00882208	131	2031	25	0.0123092	0.19084	GO:0016054	GO:BP	organic acid catabolic process	21899	5146		ISS,IMP IEA,TAS,IEA,IEA,IDA,IDA,IDA IGI IEA,IDA,IEA,IGI,ISS,IMP IEA,IEA,ISS IEA,IDA IMP IEA,IEA,IBA IEA,IEA,IDA IEA,IMP IEA,IDA IEA,IMP,IMP IEA,IMP	AT5G24530,AT2G37040,AT2G33150,AT3G30775,AT4G35220,AT2G20340,AT5G53970,AT5G54080,AT3G01420,AT2G40000,AT5G09300,AT4G10490,AT4G16800,AT4G16210,AT4G29010,AT3G51840,AT2G16790,AT1G06570,AT1G71170,AT5G65110,AT5G62530,AT1G03090,AT3G07560,AT1G17290,AT2G22780
mut_cold_vs_wt_cold_UP	TRUE	0.0097612	59	2148	15	0.00698324	0.254237	GO:0043038	GO:BP	amino acid activation	21899	10838		IEA,IEA,ISS IEA,IEA,IEA,IEA,IEA,IEA,IEA,IEA,IEA,IEA,IEA,IEA,IEA	AT3G11710,AT4G13780,AT5G27470,AT3G16565,AT1G29880,AT4G10320,AT5G26830,AT4G39280,AT4G26870,AT1G28350,AT1G09620,AT3G02760,AT1G14610,AT1G70980,AT1G50200
mut_cold_vs_wt_cold_UP	TRUE	0.0097612	59	2148	15	0.00698324	0.254237	GO:0043039	GO:BP	tRNA aminoacylation	21899	10839		IEA,IEA,ISS IEA,IEA,IEA,IEA,IEA,IEA,IEA,IEA,IEA,IEA,IEA,IEA,IEA	AT3G11710,AT4G13780,AT5G27470,AT3G16565,AT1G29880,AT4G10320,AT5G26830,AT4G39280,AT4G26870,AT1G28350,AT1G09620,AT3G02760,AT1G14610,AT1G70980,AT1G50200

## Sheet: mut_cold_vs_wt_cold_DOWN GO
query	significant	p_value	term_size	query_size	intersection_size	precision	recall	term_id	source	term_name	effective_domain_size	source_order	parents	evidence_codes	intersection
mut_cold_vs_wt_cold_DOWN	TRUE	4.18162e-13	327	2042	81	0.039667	0.247706	GO:0016051	GO:BP	carbohydrate biosynthetic process	21899	5143		IEA,IEA,IDA,IGI,IMP,IEA,IMP,IEA,IEA,IEA,IEA,IDA,IMP IEA,IEA,IMP IEA,IMP IEA,IMP IEA,IMP TAS,IDA IMP,IEA,IMP IEA,IMP IEA,IMP IEA,IEA,IEA,IEA,IDA IMP IGI,IMP,IDA IMP IGI,IDA,IMP,IEA,IGI,IMP IGI,IMP IEA,IMP,IGI,IEA,IEA,IEA,IEA,IDA IEA,NAS IEA,IEA,IMP,IMP,IEA,IEA,IMP,IEA,IMP IEA,IEA,IEA,IMP,IMP TAS IEA,IMP,IEA,IEA,IMP IEA,IEA,IDA ISS IEA,IEA,IEA,ISS,IGI IEA,IEA,IMP IEP,NAS,IDA,IMP IEA,IGI IEA,IGI,IEA…	AT1G33800,AT3G20440,AT3G62720,AT1G04770,AT2G22900,AT3G06260,AT2G38320,AT1G06490,AT3G02250,AT3G62660,AT3G02350,AT3G55990,AT5G44030,AT3G03050,AT3G50220,AT1G19300,AT5G17420,AT5G49720,AT5G61840,AT1G09610,AT4G18780,AT3G25140,AT5G04360,AT1G35910,AT1G67090,AT2G38650,AT4G33330,AT5G20950,AT3G18660,AT2G33570,AT3G22190,AT1G32300,AT5G06610,AT2G37090,AT1G78240,AT3G12060,AT2G28315,AT1G24170,AT4G38270,AT1G78580…
mut_cold_vs_wt_cold_DOWN	TRUE	1.53165e-12	75	1852	32	0.0172786	0.426667	GO:0033014	GO:BP	tetrapyrrole biosynthetic process	21899	8259		IEA,IEP,TAS IEA,IMP,IDA IEA,IGI,IMP,IGI,IEA,IEA,TAS IEA,IDA IMP IEA,IEA,IEA,TAS IEA,TAS IEA,IMP IEA,IMP IEA,IMP,IMP,IMP IEA,IMP,IEA,IMP,IMP,IEA,IMP IBA IEA,IMP TAS IEA,IMP,IMP,IMP,IEA	AT4G27440,AT3G22690,AT4G01690,AT5G58250,AT2G26540,AT2G20570,AT1G78600,AT4G17600,AT3G14930,AT2G40490,AT1G69740,AT5G40850,AT1G03475,AT1G08520,AT5G08280,AT4G18480,AT3G56940,AT4G25080,AT2G40400,AT4G15560,AT1G09940,AT2G41680,AT3G51820,AT3G03710,AT5G58270,AT5G13630,AT2G30390,AT5G18660,AT1G20780,AT2G26550,AT5G66190,AT3G09150
mut_cold_vs_wt_cold_DOWN	TRUE	1.53165e-12	1098	1687	160	0.0948429	0.145719	GO:0005975	GO:BP	carbohydrate metabolic process	21899	1863		IEA,IEA,IDA IMP IEA,IEA,IEA,IEA,IMP IEA,IEA,IDA,IGI,IMP,IEA,IEA,IDA IEA,IMP,IEA,IEA,IEA,IEA,IEA,IEA,IEA,IEA,IEA,IEA,IEA,IDA,IMP IEA,IEA,IEA,IMP IEA,IEA,IEA,IEA,IEA,IEA,IEA,IMP IEA,IEA,IEA,IMP IEA,IMP IEA,IDA IEA,IMP TAS IEA,IDA IEA,IDA IMP,IMP IEA,IEA,IMP TAS IEA,IEA,IEA,IMP IEA,IEA,IMP IEA,IEA,IDA IMP IEA,IMP TAS IEA,IEA,IEA,IEA,IEA,IEA,IEA,IMP,IDA IMP IGI,IEA,IEA,IMP,IMP IBA IEA,IEA,IDA IMP IGI…	AT1G12240,AT1G73370,AT1G33800,AT2G25630,AT5G20870,AT3G13750,AT3G20440,AT1G09880,AT3G62720,AT1G04770,AT2G22900,AT3G06260,AT2G36870,AT5G09730,AT2G38320,AT2G26440,AT1G06490,AT3G02250,AT1G10640,AT3G62660,AT1G11580,AT2G28100,AT1G66970,AT1G53830,AT3G02350,AT5G63810,AT3G55990,AT2G36190,AT1G78060,AT2G44460,AT5G44030,AT4G36360,AT2G32290,AT5G57550,AT3G03050,AT1G80170,AT4G13710,AT3G50220,AT3G23820,AT5G15140…
mut_cold_vs_wt_cold_DOWN	TRUE	3.76368e-12	693	625	61	0.0976	0.0880231	GO:0071554	GO:BP	cell wall organization or biogenesis	21899	17260		IMP IEA,IDA,IEA,IMP IEA,IMP IEA,IEA,IMP,IMP,IEA,IMP,IEA,IEA,IMP,IEA,IEA,NAS IEA,IEA,IEA,IEA,IEA,IMP,IEA,IDA,TAS,IEA,IMP IEA,ISS IEA,IEA,IEA,IMP IEA,IMP IEA,IEA,IMP IEA,IMP IEA,IDA,IEA,IDA IMP IEA,IMP IEA,IEA,IMP IEA,IEA,IMP IEA,IMP IEA,IMP,IMP IGI,IMP IEA,IDA IMP IEA,IMP,IEA,IEA,IEA,IMP IGI,IEA,IDA IMP IGI IEA,IEA,IMP IGI,IMP,IEA,IDA IMP IGI IEA,IMP IEA,IMP	AT1G33800,AT3G62720,AT3G06260,AT1G75500,AT2G36870,AT5G09730,AT2G36570,AT2G38320,AT2G26440,AT2G41610,AT1G06490,AT3G02250,AT1G06920,AT3G62660,AT1G11580,AT1G65680,AT5G03760,AT1G53830,AT3G09405,AT2G38540,AT4G28500,AT3G02350,AT3G55990,AT2G35700,AT1G78060,AT5G44030,AT5G57550,AT3G03050,AT1G80170,AT3G50220,AT5G15630,AT1G69530,AT1G19300,AT5G17420,AT3G10740,AT5G49720,AT5G61840,AT1G09610,AT5G13870,AT1G64760…
mut_cold_vs_wt_cold_DOWN	TRUE	3.76368e-12	458	1687	86	0.0509781	0.187773	GO:0005976	GO:BP	polysaccharide metabolic process	21899	1864		IDA IMP IEA,IEA,IDA,IMP,IEA,IEA,IDA IEA,IMP,IEA,IEA,IEA,IEA,IEA,IEA,IEA,IDA,IMP,IEA,IMP IEA,IEA,IEA,IEA,IEA,IMP IEA,IMP IEA,IMP IEA,IDA,IMP TAS IEA,IDA IMP,IMP IEA,IEA,IMP TAS,IMP IEA,IEA,IMP IEA,IDA IMP IEA,IMP TAS IEA,IEA,IEA,IEA,IMP,IDA IMP IGI,IMP,IMP IBA,IEA,IDA IMP IGI,IEA,IDA,IMP,IEA,IEA,IGI,IDA IMP IEA,IMP IGI,IMP IEA,IMP,IEA,IMP,IMP,IGI,IEA,IEA,IEA,IMP,IEA,IMP,IMP,IMP,IEA,IMP,IMP,IEA,IMP…	AT1G33800,AT3G20440,AT3G62720,AT2G22900,AT3G06260,AT2G36870,AT5G09730,AT2G38320,AT2G26440,AT1G06490,AT3G02250,AT3G62660,AT1G11580,AT1G53830,AT3G02350,AT3G55990,AT2G36190,AT1G78060,AT5G44030,AT2G32290,AT5G57550,AT3G03050,AT4G13710,AT3G50220,AT1G19300,AT5G17420,AT3G10740,AT5G49720,AT5G61840,AT1G09610,AT5G13870,AT5G64860,AT4G18780,AT5G24090,AT3G25140,AT1G68560,AT5G04360,AT1G75680,AT2G38650,AT4G25810…
mut_cold_vs_wt_cold_DOWN	TRUE	3.76368e-12	102	621	23	0.037037	0.22549	GO:0010410	GO:BP	hemicellulose metabolic process	21899	4161		IMP IEA,IDA,IEA,IEA,IMP,IDA,IEA,IEA,IMP IEA,IMP,IDA,IDA IMP,IMP IEA,IEA,IDA IMP,IEA,IMP,IDA IMP IGI,IMP,IMP,IEA,IDA IMP IGI,IEA	AT1G33800,AT3G62720,AT2G36870,AT5G09730,AT2G38320,AT3G55990,AT1G78060,AT5G57550,AT3G50220,AT1G19300,AT3G10740,AT5G61840,AT1G09610,AT5G13870,AT1G68560,AT4G25810,AT3G11030,AT4G33330,AT2G40320,AT5G20950,AT1G14720,AT3G18660,AT3G44990
mut_cold_vs_wt_cold_DOWN	TRUE	3.76368e-12	73	707	21	0.029703	0.287671	GO:0009834	GO:BP	plant-type secondary cell wall biogenesis	21899	3750		IMP,IMP,IMP,IMP,TAS,IMP,IMP,IMP,IMP,IMP,IMP,IMP,IMP IGI,IMP,IGI,IGI,IGI,IGI,IMP,IMP,IMP	AT1G75500,AT2G36570,AT1G06920,AT4G28500,AT2G35700,AT5G44030,AT3G50220,AT5G15630,AT5G17420,AT5G61840,AT4G18780,AT1G62990,AT4G12350,AT5G03170,AT3G11030,AT4G33330,AT2G40320,AT3G18660,AT1G63910,AT5G60490,AT1G16490
mut_cold_vs_wt_cold_DOWN	TRUE	6.78897e-12	64	1792	28	0.015625	0.4375	GO:0015995	GO:BP	chlorophyll biosynthetic process	21899	5127		IEA,IEP,IEA,IMP,IEA,IGI,IMP,IGI,IEA,IEA,IEA,IMP,IEA,IEA,TAS IEA,TAS IEA,IMP IEA,IMP IEA,IMP,IMP,IEA,IMP,IEA,IMP,IMP,IEA,IMP TAS IEA,IMP	AT4G27440,AT3G22690,AT4G01690,AT5G58250,AT2G26540,AT2G20570,AT1G78600,AT4G17600,AT3G14930,AT2G40490,AT1G69740,AT5G40850,AT1G03475,AT1G08520,AT5G08280,AT4G18480,AT3G56940,AT4G25080,AT2G40400,AT4G15560,AT1G09940,AT2G41680,AT3G51820,AT3G03710,AT5G58270,AT5G13630,AT5G18660,AT1G20780
mut_cold_vs_wt_cold_DOWN	TRUE	1.64546e-11	146	1792	43	0.0239955	0.294521	GO:0046148	GO:BP	pigment biosynthetic process	21899	12317		IEA,IDA,IEA,IDA IMP,IEP,IEP,IMP,IMP,IMP IGI IEA,IEA,IDA IMP IBA IEA,IMP,IEA,IGI,IMP,IGI,IEA,IEA,IEA,IDA IMP IEA,IEA,IEA,IMP,TAS IEA,TAS IEA,IMP IEA,IMP IEA,IMP,IMP,IMP IEA,IMP,IMP,IEA,IEA,IMP,IMP,IMP,IDA,IEA,IMP IBA IEA,IMP TAS IEA,IMP,IMP	AT5G24530,AT5G54160,AT4G27440,AT1G30530,AT3G22690,AT5G13930,AT1G28100,AT2G47460,AT5G57030,AT4G01690,AT5G17230,AT5G58250,AT2G26540,AT2G20570,AT1G78600,AT4G17600,AT3G14930,AT2G40490,AT1G69740,AT5G40850,AT1G03475,AT1G08520,AT2G02990,AT5G08280,AT4G18480,AT3G56940,AT4G25080,AT2G40400,AT4G15560,AT1G09940,AT1G70000,AT2G41680,AT3G51820,AT1G06820,AT3G03710,AT1G78570,AT5G58270,AT3G29590,AT5G13630,AT2G30390…
mut_cold_vs_wt_cold_DOWN	TRUE	1.64546e-11	71	1792	29	0.016183	0.408451	GO:0006779	GO:BP	porphyrin-containing compound biosynthetic process	21899	2493		IEA,IEP,TAS IEA,IMP,IDA IEA,IGI,IMP,IGI,IEA,IEA,TAS IEA,IDA IMP IEA,IEA,IEA,TAS IEA,TAS IEA,IMP IEA,IMP IEA,IMP,IMP,IMP IEA,IMP,IEA,IMP,IMP,IEA,IMP IBA IEA,IMP TAS IEA,IMP	AT4G27440,AT3G22690,AT4G01690,AT5G58250,AT2G26540,AT2G20570,AT1G78600,AT4G17600,AT3G14930,AT2G40490,AT1G69740,AT5G40850,AT1G03475,AT1G08520,AT5G08280,AT4G18480,AT3G56940,AT4G25080,AT2G40400,AT4G15560,AT1G09940,AT2G41680,AT3G51820,AT3G03710,AT5G58270,AT5G13630,AT2G30390,AT5G18660,AT1G20780
mut_cold_vs_wt_cold_DOWN	TRUE	1.72331e-11	134	621	25	0.0402576	0.186567	GO:0010383	GO:BP	cell wall polysaccharide metabolic process	21899	4138		IMP IEA,IDA,IEA,IEA,IMP,IDA,IEA,IEA,IMP IEA,IMP,IMP,IDA,IDA IMP,IMP IEA,IEA,IMP,IDA IMP,IEA,IMP,IDA IMP IGI,IMP,IMP,IEA,IDA IMP IGI,IEA	AT1G33800,AT3G62720,AT2G36870,AT5G09730,AT2G38320,AT3G55990,AT1G78060,AT5G57550,AT3G50220,AT1G19300,AT5G17420,AT3G10740,AT5G61840,AT1G09610,AT5G13870,AT3G25140,AT1G68560,AT4G25810,AT3G11030,AT4G33330,AT2G40320,AT5G20950,AT1G14720,AT3G18660,AT3G44990
mut_cold_vs_wt_cold_DOWN	TRUE	3.72788e-11	281	1850	64	0.0345946	0.227758	GO:0015979	GO:BP	photosynthesis	21899	5119		IEA,IMP,IDA,IMP,IEA,IMP IEA,IEA,IMP,IMP,IMP,IEA,IMP,IEA,IDA,IMP,IEA,IMP,IDA,IMP,IEA,IEA,IDA IEA,NAS IEA,IGI,IDA IMP,IMP,IMP,IMP,IEA,IDA IMP,IDA,IEA,IEA,IEA,IMP IEA,IEA,IMP TAS IEA,IMP IEA,IEA,IMP IEA,IMP IEA,IEA,IMP,ISS IEA,IEA,IMP,IMP,IMP IEA,IMP IEA,IMP IEA,NAS,IEA,IEA,IEA,IMP IEA,IEA,IMP TAS,IMP,IMP ISS IEA,IMP,IEA,IMP,IEA,IMP IEA	AT4G27440,AT1G75540,AT3G22690,AT1G68890,AT3G05410,AT1G67090,AT2G28605,AT3G16250,AT5G52100,AT1G54780,AT3G63540,AT2G15820,AT4G17600,AT1G09530,AT5G52520,AT1G08520,AT3G60370,AT2G47940,AT4G33520,AT4G18480,AT3G56940,AT2G47400,AT1G42970,AT2G40300,AT1G54500,AT1G75690,AT3G46610,AT1G43670,AT1G56190,AT1G32070,AT5G15802,AT3G55330,AT1G12900,AT2G21170,AT4G15510,AT2G42600,AT3G01440,AT3G54050,AT1G32060,AT4G09650…
mut_cold_vs_wt_cold_DOWN	TRUE	4.13957e-11	215	1552	49	0.0315722	0.227907	GO:0000271	GO:BP	polysaccharide biosynthetic process	21899	75		IEA,IEA,IDA,IMP,IEA,IMP,IEA,IEA,IEA,IEA,IDA,IMP IEA,IEA,IMP IEA,IMP IEA,IMP IEA,IMP TAS,IDA IMP,IEA,IMP IEA,IMP IEA,IMP IEA,IEA,IDA IMP IGI,IMP,IDA IMP IGI,IDA,IMP,IGI,IMP IGI,IMP IEA,IMP,IGI,IEA,IEA,IEA,IEA,IMP,IEA,IMP,IEA,IMP IEA,IMP,IMP TAS IEA,IMP,IMP IEA,IDA,IEA,IEA	AT1G33800,AT3G20440,AT3G62720,AT2G22900,AT3G06260,AT2G38320,AT1G06490,AT3G02250,AT3G62660,AT3G02350,AT3G55990,AT5G44030,AT3G03050,AT3G50220,AT1G19300,AT5G17420,AT5G49720,AT5G61840,AT1G09610,AT4G18780,AT3G25140,AT5G04360,AT2G38650,AT4G33330,AT5G20950,AT3G18660,AT2G33570,AT3G22190,AT5G06610,AT2G37090,AT1G78240,AT3G12060,AT2G28315,AT1G24170,AT4G38270,AT4G24910,AT3G58790,AT3G27190,AT3G01040,AT2G41680…
mut_cold_vs_wt_cold_DOWN	TRUE	9.93852e-10	161	621	25	0.0402576	0.15528	GO:0044036	GO:BP	cell wall macromolecule metabolic process	21899	11249		IMP IEA,IDA,IMP IEA,IEA,IMP,IDA,IEA,IEA,IMP IEA,IMP,IMP,IDA,IDA IMP,IMP IEA,IEA,IMP,IDA IMP,IEA,IMP,IDA IMP IGI,IMP,IMP,IEA,IDA IMP IGI,IMP IEA	AT1G33800,AT3G62720,AT2G36870,AT5G09730,AT2G38320,AT3G55990,AT1G78060,AT5G57550,AT3G50220,AT1G19300,AT5G17420,AT3G10740,AT5G61840,AT1G09610,AT5G13870,AT3G25140,AT1G68560,AT4G25810,AT3G11030,AT4G33330,AT2G40320,AT5G20950,AT1G14720,AT3G18660,AT3G44990
mut_cold_vs_wt_cold_DOWN	TRUE	1.21766e-09	216	918	35	0.0381264	0.162037	GO:0042546	GO:BP	cell wall biogenesis	21899	10586		IMP,IEA,IMP,IMP,IMP,TAS,IMP,ISS IEA,IMP,IMP IEA,IMP,IMP,IEA,IMP,IMP,IMP IGI,IMP,IMP,IEA,IGI,IGI,IGI,IEA,IGI,IEA,IMP,IMP,IMP,IEA,IMP,IMP,IGI,IMP,IMP,IMP	AT1G75500,AT2G36870,AT2G36570,AT1G06920,AT4G28500,AT2G35700,AT5G44030,AT5G57550,AT3G50220,AT5G15630,AT5G17420,AT5G61840,AT5G13870,AT4G18780,AT1G62990,AT4G12350,AT3G25140,AT5G03170,AT4G25810,AT3G11030,AT4G33330,AT2G40320,AT1G14720,AT3G18660,AT3G44990,AT1G63910,AT2G33570,AT5G60490,AT1G32170,AT1G16490,AT5G47820,AT5G06610,AT2G37090,AT1G78240,AT1G01200
mut_cold_vs_wt_cold_DOWN	TRUE	1.51577e-09	186	1802	46	0.0255272	0.247312	GO:0042440	GO:BP	pigment metabolic process	21899	10526		IEA,IDA IMP,IEA,IDA IMP,IEP,IEP,IMP,IMP,IMP IGI IEA,IEA,IDA IMP IBA IEA,IMP,IEA,IGI,IMP,IGI,IEA,IEA,IMP,IEA,IDA IMP IEA,IEA,IEA,IMP,TAS IEA,TAS IEA,IMP IEA,IMP IEA,IMP,IMP,IMP IEA,IMP,IMP,IMP,IEA,IEA,IMP,IMP,IMP,IDA,IEA,IMP IBA IEA,IMP TAS IEA,IMP,IMP,IEA	AT5G24530,AT5G54160,AT4G27440,AT1G30530,AT3G22690,AT5G13930,AT1G28100,AT2G47460,AT5G57030,AT4G01690,AT5G17230,AT5G58250,AT2G26540,AT2G20570,AT1G78600,AT4G17600,AT3G14930,AT2G40490,AT1G09530,AT1G69740,AT5G40850,AT1G03475,AT1G08520,AT2G02990,AT5G08280,AT4G18480,AT3G56940,AT4G25080,AT2G40400,AT4G15560,AT1G09940,AT1G32070,AT1G70000,AT2G41680,AT3G51820,AT1G06820,AT3G03710,AT1G78570,AT5G58270,AT3G29590…
mut_cold_vs_wt_cold_DOWN	TRUE	2.56292e-09	105	1852	33	0.0178186	0.314286	GO:0033013	GO:BP	tetrapyrrole metabolic process	21899	8258		IEA,IEP,TAS IEA,IMP,IDA IEA,IGI,IMP,IGI,IEA,IEA,TAS IEA,IDA IMP IEA,IEA,IEA,TAS IEA,TAS IEA,IMP IEA,IMP IEA,IMP,IMP,IMP IEA,IMP,IEA,IMP,IMP,IEA,IMP IBA IEA,IMP TAS IEA,IGI,IMP,IMP IEA,IMP,IEA	AT4G27440,AT3G22690,AT4G01690,AT5G58250,AT2G26540,AT2G20570,AT1G78600,AT4G17600,AT3G14930,AT2G40490,AT1G69740,AT5G40850,AT1G03475,AT1G08520,AT5G08280,AT4G18480,AT3G56940,AT4G25080,AT2G40400,AT4G15560,AT1G09940,AT2G41680,AT3G51820,AT3G03710,AT5G58270,AT5G13630,AT2G30390,AT5G18660,AT1G08550,AT1G20780,AT2G26550,AT5G66190,AT3G09150
mut_cold_vs_wt_cold_DOWN	TRUE	2.63297e-09	54	620	15	0.0241935	0.277778	GO:0045491	GO:BP	xylan metabolic process	21899	11806		IMP IEA,IEA,IMP,IDA,IEA,IMP IEA,IMP,IDA,IDA IMP,IMP IEA,IDA,IMP,IDA IMP IGI,IMP,IDA IMP IGI	AT1G33800,AT5G09730,AT2G38320,AT3G55990,AT1G78060,AT3G50220,AT1G19300,AT3G10740,AT5G61840,AT1G09610,AT1G68560,AT3G11030,AT4G33330,AT2G40320,AT3G18660
mut_cold_vs_wt_cold_DOWN	TRUE	9.01191e-09	90	1792	29	0.016183	0.322222	GO:0015994	GO:BP	chlorophyll metabolic process	21899	5126		IEA,IEP,IEA,IMP,IEA,IGI,IMP,IGI,IEA,IEA,IEA,IMP,IEA,IEA,TAS IEA,TAS IEA,IMP IEA,IMP IEA,IMP,IMP,IEA,IMP,IEA,IMP,IMP,IEA,IMP TAS IEA,IGI,IMP	AT4G27440,AT3G22690,AT4G01690,AT5G58250,AT2G26540,AT2G20570,AT1G78600,AT4G17600,AT3G14930,AT2G40490,AT1G69740,AT5G40850,AT1G03475,AT1G08520,AT5G08280,AT4G18480,AT3G56940,AT4G25080,AT2G40400,AT4G15560,AT1G09940,AT2G41680,AT3G51820,AT3G03710,AT5G58270,AT5G13630,AT5G18660,AT1G08550,AT1G20780
mut_cold_vs_wt_cold_DOWN	TRUE	1.54754e-08	103	1802	31	0.0172031	0.300971	GO:0006778	GO:BP	porphyrin-containing compound metabolic process	21899	2492		IEA,IEP,TAS IEA,IMP,IDA IEA,IGI,IMP,IGI,IEA,IEA,TAS IEA,IDA IMP IEA,IEA,IEA,TAS IEA,TAS IEA,IMP IEA,IMP IEA,IMP,IMP,IMP IEA,IMP,IEA,IMP,IMP,IEA,IMP IBA IEA,IMP TAS IEA,IGI,IMP,IEA	AT4G27440,AT3G22690,AT4G01690,AT5G58250,AT2G26540,AT2G20570,AT1G78600,AT4G17600,AT3G14930,AT2G40490,AT1G69740,AT5G40850,AT1G03475,AT1G08520,AT5G08280,AT4G18480,AT3G56940,AT4G25080,AT2G40400,AT4G15560,AT1G09940,AT2G41680,AT3G51820,AT3G03710,AT5G58270,AT5G13630,AT2G30390,AT5G18660,AT1G08550,AT1G20780,AT2G26550
mut_cold_vs_wt_cold_DOWN	TRUE	2.61721e-08	155	898	27	0.0300668	0.174194	GO:0009832	GO:BP	plant-type cell wall biogenesis	21899	3748		IMP,IMP,IMP,IMP,TAS,IMP,ISS,IMP,IMP IEA,IMP,IMP,IMP,IMP,IMP IGI,IMP,IMP,IGI,IGI,IGI,IGI,IMP,IMP,IMP,IMP,IGI,IMP,IMP	AT1G75500,AT2G36570,AT1G06920,AT4G28500,AT2G35700,AT5G44030,AT5G57550,AT3G50220,AT5G15630,AT5G17420,AT5G61840,AT4G18780,AT1G62990,AT4G12350,AT3G25140,AT5G03170,AT3G11030,AT4G33330,AT2G40320,AT3G18660,AT1G63910,AT5G60490,AT1G16490,AT5G47820,AT5G06610,AT2G37090,AT1G78240
mut_cold_vs_wt_cold_DOWN	TRUE	1.02112e-07	1609	2051	223	0.108727	0.138595	GO:0044281	GO:BP	small molecule metabolic process	21899	11317		ISS,IDA IEA,IEA,IDA IMP,IGI,IMP IEA,IGI,IDA IMP IEA,IDA IEA,IDA IEA,IEA,IEA,IMP,IMP,IEA,IMP IEA,IEA,IEA,IEA,IMP,IEA,IMP IEA,IMP IEA,IMP IEA,IEA,IDA IEA,IEA,IMP,IMP IEA,IEA,IGI,IMP IEA,IMP,IEA,IMP IEA,IEA,IEA,IMP,IDA ISS TAS IEA,IEA,IDA IEA,IMP IEA,IEA,IEA,IDA IEA,IDA IEA,IMP IEA,IGI,IMP IBA,IMP,IEA,IMP,IMP IEA,IEA,IEA,TAS IEA,IEA,IEA,IEA,IEA,IEA,TAS IEA,IMP,IEA,IMP IEA,IGI IEA,IMP,IEA,IBA TAS IEA…	AT5G24530,AT1G19640,AT4G28940,AT2G43820,AT1G04770,AT1G75500,AT4G37980,AT5G04620,AT1G65960,AT4G02780,AT2G02220,AT3G02250,AT1G65880,AT1G72970,AT1G66970,AT1G04580,AT5G51110,AT1G68570,AT1G75960,AT3G23820,AT1G20560,AT1G68890,AT1G67730,AT2G37040,AT3G10740,AT2G47180,AT1G25450,AT5G64860,AT3G11170,AT3G12120,AT4G12350,AT1G17290,AT1G19250,AT5G08170,AT4G11570,AT3G43600,AT1G12110,AT5G02890,AT5G42650,AT3G53900…
mut_cold_vs_wt_cold_DOWN	TRUE	1.31971e-07	422	2066	80	0.0387222	0.189573	GO:0006520	GO:BP	amino acid metabolic process	21899	2267		IDA,IMP IEA,IDA IEA,IEA,IGI,IMP IEA,IEA,IEA,IDA IEA,IEA,IEA,IEA,IEA,IEA,IEA,IEA,IMP IEA,IEA,IDA IEA,IEA,ISS TAS IEA,IBA IEA,ISS IEA,IMP IEA,IMP,IEA,IEA,IEA,IEA,TAS,TAS IEA,IDA IMP IEA,IMP,IEA,IDA IMP IEA,IEA,IEA,IEA,IEA,IEA,IMP IEA,IDA IEA,ISS IEA,IDA IEA,ISS IEA,IEA,IEA,IEA,IEA,IEA,IMP IEA,IEA,IEA,TAS IEA,IEA,IEA,IEA,IEA,IEA,IEA,IEA,IEA,IEA,IEA,ISS IEA,IEA,IEA,IEA,IEA,IEA,IEA,ISS,IEA,IDA,IMP,IDA…	AT2G43820,AT1G75500,AT1G65960,AT2G37040,AT4G12350,AT1G17290,AT5G08170,AT1G09240,AT2G20340,AT2G31170,AT4G34200,AT2G22810,AT3G53180,AT5G52100,AT5G21060,AT1G11860,AT1G08630,AT2G35120,AT3G63250,AT4G33680,AT1G18640,AT2G25840,AT3G48110,AT3G20390,AT3G22200,AT1G32470,AT4G04610,AT5G52520,AT4G34020,AT3G26115,AT5G35630,AT1G79440,AT3G62030,AT4G32915,AT1G31180,AT2G23970,AT1G48520,AT4G04350,AT4G26900,AT1G14810…
mut_cold_vs_wt_cold_DOWN	TRUE	3.94287e-07	27	2114	15	0.00709555	0.555556	GO:0015977	GO:BP	carbon fixation	21899	5118		IEA,IDA IEA,NAS IEA,IEA,IEA,IEA,IEA,IEA,IEA,ISS IEA,IEA,NAS,IEA,IEA,IEA	AT1G67090,AT2G47400,AT1G42970,AT1G56190,AT1G12900,AT2G21170,AT2G42600,AT3G54050,AT1G32060,AT3G55800,AT2G45290,AT3G04790,AT5G19855,AT5G61410,ATCG00490
mut_cold_vs_wt_cold_DOWN	TRUE	4.4038e-07	273	1098	39	0.0355191	0.142857	GO:0071669	GO:BP	plant-type cell wall organization or biogenesis	21899	17344		IMP,IMP,IMP,IMP,NAS,IMP,TAS,IMP,ISS,IMP,IMP IEA,IEA,IMP,IMP,IMP,IMP,IMP,IMP,IMP IGI,IMP,IMP,IGI,IGI,IEA,IGI,IGI,IMP,IMP,IMP,IMP,IGI,IMP IGI,IMP,IMP,IMP,IMP,IGI,IMP,TAS	AT1G75500,AT2G36570,AT2G41610,AT1G06920,AT1G65680,AT4G28500,AT2G35700,AT5G44030,AT5G57550,AT3G50220,AT5G15630,AT1G69530,AT5G17420,AT5G61840,AT1G64760,AT4G18780,AT2G26330,AT1G62990,AT4G12350,AT3G25140,AT5G03170,AT3G11030,AT4G33330,AT3G03220,AT2G40320,AT3G18660,AT1G63910,AT5G60490,AT1G16490,AT5G47820,AT5G06610,AT2G46710,AT2G37090,AT1G78240,AT1G15690,AT3G55830,AT2G28315,AT1G78580,AT4G34980
mut_cold_vs_wt_cold_DOWN	TRUE	5.1926e-07	221	1687	44	0.0260818	0.199095	GO:0044042	GO:BP	glucan metabolic process	21899	11251		IEA,IDA,IEA,IEA,IMP,IMP IEA,IEA,IEA,IMP IEA,IMP TAS IEA,IEA,IMP TAS,IMP IEA,IMP,IMP TAS IEA,IEA,IEA,IMP IBA,IEA,IEA,IMP,IEA,IGI,IDA IMP,IMP,IEA,IMP,IMP,IMP,IMP,IMP,IMP,IMP,IEA,IMP IEA,IMP TAS IEA,IMP IEA,IDA,IEA,IMP TAS,IEA,IDA,IDA IMP IEA,IDA IMP IEA	AT3G20440,AT3G62720,AT2G36870,AT1G06490,AT2G36190,AT5G44030,AT5G57550,AT3G03050,AT5G17420,AT5G49720,AT5G13870,AT5G64860,AT4G18780,AT1G68560,AT5G04360,AT1G75680,AT4G25810,AT5G20950,AT1G14720,AT3G44990,AT3G22190,AT1G32170,AT5G06610,AT3G23920,AT3G12060,AT2G32990,AT1G15690,AT3G55830,AT1G70230,AT3G27190,AT1G43670,AT1G32070,AT2G41680,AT4G39350,AT5G05170,AT5G48300,AT4G32410,AT3G55800,AT1G66430,AT5G26570…
mut_cold_vs_wt_cold_DOWN	TRUE	5.84018e-07	535	1469	73	0.0496937	0.136449	GO:0071555	GO:BP	cell wall organization	21899	17261		IEA,IEA,IEA,IEA,IEA,IEA,IEA,IEA,NAS IEA,IEA,IEA,IEA,IEA,IEA,IEA,IEA,IEA,IEA,IEA,IEA,IMP IEA,IMP IEA,IEA,IEA,IEA,IMP IEA,IEA,IEA,IMP IEA,IMP IEA,IEA,IEA,IEA,IEA,IEA,IEA,IEA,IEA,IEA,IEA,IEA,IEA,IEA,IMP IEA,IMP IEA,IGI,IMP IGI,IEA,IMP IEA,IEA,IMP,IMP,IEA,IEA,IEA,IEA,IEA,TAS,IEA,IMP IEA,IEA,IMP,IEA,IEA,IEA,IEA,IEA,IMP IEA,IEA,IMP,IEA,IEA,IEA	AT3G06260,AT1G75500,AT2G36870,AT2G26440,AT1G06490,AT3G02250,AT3G62660,AT1G11580,AT1G65680,AT5G03760,AT1G53830,AT3G09405,AT2G38540,AT3G02350,AT5G44030,AT5G57550,AT3G03050,AT1G80170,AT5G15630,AT1G69530,AT1G19300,AT5G17420,AT5G49720,AT5G61840,AT5G13870,AT1G64760,AT3G22800,AT4G18780,AT2G26330,AT3G25140,AT1G68560,AT1G75680,AT2G38650,AT4G25810,AT1G53000,AT4G33330,AT3G03220,AT1G14720,AT3G18660,AT3G44990…
mut_cold_vs_wt_cold_DOWN	TRUE	6.07985e-07	21	2114	13	0.00614948	0.619048	GO:0019685	GO:BP	photosynthesis, dark reaction	21899	6209		IEA,IDA IEA,NAS IEA,IEA,IEA,IEA,IEA,IEA,ISS IEA,IEA,NAS,IEA,IEA	AT1G67090,AT2G47400,AT1G42970,AT1G56190,AT1G12900,AT2G21170,AT3G54050,AT1G32060,AT3G55800,AT2G45290,AT3G04790,AT5G61410,ATCG00490
mut_cold_vs_wt_cold_DOWN	TRUE	6.07985e-07	21	2114	13	0.00614948	0.619048	GO:0019253	GO:BP	reductive pentose-phosphate cycle	21899	5814		IEA,IDA IEA,NAS IEA,IEA,IEA,IEA,IEA,IEA,ISS IEA,IEA,NAS,IEA,IEA	AT1G67090,AT2G47400,AT1G42970,AT1G56190,AT1G12900,AT2G21170,AT3G54050,AT1G32060,AT3G55800,AT2G45290,AT3G04790,AT5G61410,ATCG00490
mut_cold_vs_wt_cold_DOWN	TRUE	8.86705e-07	409	2041	75	0.0367467	0.183374	GO:0009409	GO:BP	response to cold	21899	3511		IEP,IEP,IEP,IMP,IMP,IEP,IEP,IEP,IMP,IMP,IEP,IMP IEP,IMP,IEP,IEP,IMP IEP,IEP,IEP,IEP,IEP,IEP,IMP,IEP,IEP,IMP IEP,IMP,IEP,IEP,IEP,IMP,IEP,IEP,IEP,IEP,IEP,IEP,IMP IEP,IEP,IMP,IEP,IDA,IGI IEP,IEP,IMP,IEP IEA,IEP,IGI IEP ISS IEA,IEP,IEP,IMP,IEP,IEP,IEP,IEP,IEP,IEP,IMP IEP,IEP,IMP,IEP,IEP,IMP,IEP,IEP,IMP,IMP,IEP,IEP,IMP,IEP,IMP,IEP IEA,IEP,IEP,IMP IEP	AT4G24960,AT3G16690,AT1G15950,AT5G59010,AT3G55990,AT3G03050,AT1G05260,AT2G37770,AT3G22690,AT2G47180,AT1G25450,AT4G25470,AT3G11170,AT5G24090,AT2G39730,AT3G52150,AT5G12250,AT1G67090,AT5G20720,AT1G23740,AT3G23000,AT4G24770,AT2G28900,AT2G36400,AT3G26744,AT1G20823,AT2G37220,AT2G26250,AT1G05200,AT1G01860,AT1G09530,ATCG00120,AT1G67280,AT3G11630,AT2G17840,AT1G79440,AT3G06510,AT2G33380,AT1G77490,AT1G42970…
mut_cold_vs_wt_cold_DOWN	TRUE	1.25985e-06	578	1469	76	0.0517359	0.131488	GO:0045229	GO:BP	external encapsulating structure organization	21899	11733		IEA,IEA,IEA,IGI,IEA,IEA,IEA,IEA,IEA,NAS IEA,IEA,IEA,IEA,IEA,IEA,IEA,IEA,IEA,IEA,IEA,IEA,IMP IEA,IMP IEA,IEA,IEA,IEA,IMP IEA,IEA,IEA,IMP IEA,IMP IEA,IEA,IEA,IEA,IEA,IEA,IEA,IEA,IEA,IEA,IEA,IEA,IEA,IEA,IMP IEA,IMP IEA,IGI,IMP,IMP IGI,IEA,IMP IEA,IEA,IMP,IMP,IEA,IEA,IEA,IEA,IEA,TAS,IEA,IMP,IMP IEA,IEA,IMP,IEA,IEA,IEA,IEA,IEA,IMP IEA,IEA,IMP,IEA,IEA,IEA	AT3G06260,AT1G75500,AT2G36870,AT2G39350,AT2G26440,AT1G06490,AT3G02250,AT3G62660,AT1G11580,AT1G65680,AT5G03760,AT1G53830,AT3G09405,AT2G38540,AT3G02350,AT5G44030,AT5G57550,AT3G03050,AT1G80170,AT5G15630,AT1G69530,AT1G19300,AT5G17420,AT5G49720,AT5G61840,AT5G13870,AT1G64760,AT3G22800,AT4G18780,AT2G26330,AT3G25140,AT1G68560,AT1G75680,AT2G38650,AT4G25810,AT1G53000,AT4G33330,AT3G03220,AT1G14720,AT3G18660…
mut_cold_vs_wt_cold_DOWN	TRUE	4.67021e-06	2125	2111	277	0.131217	0.130353	GO:0009628	GO:BP	response to abiotic stimulus	21899	3586		HEP,IEP,IMP,IMP,IEP,IMP,IEP,IEP,IEP,IMP,IEP,IEP,IMP,IMP,IEP,IEP,IPI IMP,IMP IEP,IMP IGI,IEP,IMP,IMP,IMP,IMP,IEP,HEP,IMP,IMP,IEP,IEP,IEP,IEP,IMP,IMP IEP,IEP HEP,IEP,IEP,IMP,IEP,IMP,IMP,IMP,IMP,IMP IEP,IEP,IMP,IMP,IMP,IEP,IMP IEP,IMP,IMP,IEP,IEP,IMP,IEP HEP,IEP,IDA,IMP IEP,IEP,IEP,IMP,IMP IEP,IMP,IMP IEA,IMP,IEP,IEP,IDA IEP,IEP,IGI,IEP,IMP TAS,IEP,IEP,IDA IEA,IEP,IMP,IDA,IMP,IDA IEP,IDA IMP IGI,IMP…	AT5G24530,AT5G54160,AT1G02205,AT1G08970,AT2G41240,AT3G28860,AT1G65480,AT3G44550,AT2G46240,AT2G45180,AT3G03670,AT4G24960,AT2G30360,AT3G44610,AT3G16690,AT1G15950,AT5G64330,AT5G46910,AT1G75540,AT2G28840,AT1G22610,AT5G59010,AT2G34650,AT2G21650,AT5G08000,AT5G44730,AT1G15100,AT3G55990,AT3G03050,AT2G36750,AT1G04580,AT1G69530,AT5G51110,AT1G05260,AT2G33590,AT2G37770,AT2G44910,AT3G18490,AT2G18050,AT3G22690…
mut_cold_vs_wt_cold_DOWN	TRUE	5.95516e-06	261	2007	52	0.0259093	0.199234	GO:0009657	GO:BP	plastid organization	21899	3609		IMP,IMP,IMP,IMP,IMP,IMP,IMP,IMP,IMP,IMP IGI,IMP,IMP,IMP IBA,IMP,IMP,IMP,IMP,IMP,IMP,IMP,IMP,IMP,IMP,IMP ISS,IMP IEA,IMP,IGI,IGI,IMP,ISS,IMP IGI,IMP,IMP,IMP,IMP,IGI,IMP,IMP,IMP,IMP,IMP,IMP IEA,IMP,IMP,IMP,IMP IEA,IMP,IMP,IMP,IMP,IGI,IMP	AT1G04770,AT2G07050,AT3G22690,AT3G02380,AT4G39460,AT4G33460,AT4G38160,AT3G63190,AT1G32080,AT2G16800,AT4G34090,AT4G27670,AT3G29185,AT3G47450,AT2G20570,AT1G78600,AT5G23040,AT3G26900,AT1G75010,AT4G34020,AT2G47940,AT3G56940,AT2G21280,AT3G63140,AT1G50900,AT3G46610,AT4G20360,AT1G56190,AT1G32070,AT2G18710,AT3G62910,AT2G21170,AT5G39980,AT1G09340,AT1G03160,AT4G38470,AT2G24060,AT1G06820,AT5G36170,AT5G55580…
mut_cold_vs_wt_cold_DOWN	TRUE	7.25284e-06	680	2066	107	0.0517909	0.157353	GO:0044283	GO:BP	small molecule biosynthetic process	21899	11319		IEA,IEA,IDA IMP IEA,IDA IEA,IEA,IEA,IMP,IMP IEA,IMP IEA,IEA,IEA,IMP IEA,IEA,IGI,IMP,IMP IEA,IEA,IMP,IDA TAS IEA,IEA,IDA IEA,IMP IEA,IMP IBA,IMP,IMP,IEA,IEA,IEA,IEA,IEA,IEA,TAS IEA,IEA,IGI,IMP,IDA IEA,IEA,TAS IEA,IEA,IEA,IDA IEA,IMP,IDA IGI,IMP IEA,IMP IEA,IEP,IEA,IMP,IMP IEA,TAS IEA,IMP IEA,IEA,IEA,IMP,IMP,IDA,IDA IMP IEA,IEA,IMP IEA,IEA,IMP IEA,IDA IMP IEA,IDA IEA,IGI,IDA IEA,IDA IEA,IEA,IMP IEA…	AT1G19640,AT1G75500,AT5G04620,AT4G02780,AT1G04580,AT5G51110,AT3G23820,AT1G68890,AT1G67730,AT2G37040,AT1G25450,AT3G11170,AT3G12120,AT4G12350,AT1G19250,AT4G11570,AT3G43600,AT5G02890,AT5G42650,AT1G09240,AT5G51810,AT1G18870,AT3G01310,AT5G09820,AT4G33950,AT4G34200,AT2G22810,AT3G11750,AT1G32300,AT3G53180,AT5G52100,AT1G60550,AT5G21060,AT3G23790,AT3G26744,AT3G63250,AT4G33680,AT1G18640,AT2G26250,AT2G34770…
mut_cold_vs_wt_cold_DOWN	TRUE	2.73313e-05	306	2047	57	0.0278456	0.186275	GO:1901605	GO:BP	alpha-amino acid metabolic process	21899	22122		IMP IEA,IDA IEA,IEA,IGI,IMP IEA,IEA,IDA,IEA,IEA,IEA,IEA,IEA,IEA,IMP,IEA,IDA IEA,IEA,ISS TAS IEA,IEA,IMP,IEA,IEA,IEA,TAS,TAS IEA,IDA IMP,IMP,IDA IMP IEA,IEA,IEA,IEA,IMP IEA,IDA IEA,IDA IEA,IEA,IEA,IMP IEA,IEA,TAS IEA,IEA,IEA,IEA,IEA,IEA,IEA,ISS,IEA,IEA,IEA,IEA,IEA,IEA,IEA,IDA,IDA IEA,IDA IEA,IEA	AT1G75500,AT1G65960,AT2G37040,AT4G12350,AT1G17290,AT5G08170,AT2G20340,AT4G34200,AT2G22810,AT3G53180,AT5G52100,AT5G21060,AT1G11860,AT1G08630,AT2G35120,AT3G63250,AT4G33680,AT1G18640,AT3G20390,AT3G22200,AT1G32470,AT4G04610,AT4G34020,AT3G26115,AT5G35630,AT1G79440,AT3G62030,AT1G31180,AT2G23970,AT4G26900,AT1G14810,AT4G20930,AT2G43750,AT5G38530,AT2G17630,AT1G75330,AT5G17990,AT2G16570,AT3G57050,AT2G16500…
mut_cold_vs_wt_cold_DOWN	TRUE	2.85778e-05	642	2094	101	0.048233	0.157321	GO:0009266	GO:BP	response to temperature stimulus	21899	3468		IEP,IEP,IEP,IEP,IMP IEP,IEP,IMP,IEP,IMP,IEP,IEP,IEP,IEP,IMP,IMP IEP,IEP,IEP,IMP IEP,IMP,IMP,IEP,IEP,IMP IEP,IEP,IEP,IEP,IEP,IEP,IEP,IMP,IEP,IEP,IMP IEP,IMP,IMP IEP IEA,IEP,IEP,IDA IMP,IEP,IEP,IMP,IEP,IGI,IDA IMP IEP,IEP,IEP,IEP,IEP,IMP IEP,IMP IEP,IEP,IMP,IMP,IEP,IDA,IGI IEP,IEP,IMP,IEP IEA,IEP,IGI IEP ISS IEA,IEP,IEP,IMP,IEP,IEP,IEP,IEP,IEP,IEP,IEP,IMP IEP,IEP,IMP,IEP,IEP,IMP,IMP,IMP,IEP,IMP,IMP…	AT2G46240,AT4G24960,AT3G16690,AT1G15950,AT5G46910,AT2G28840,AT5G59010,AT5G08000,AT3G55990,AT3G03050,AT1G05260,AT2G33590,AT2G37770,AT3G22690,AT2G47180,AT1G25450,AT1G36390,AT4G25470,AT3G11170,AT2G26330,AT5G24090,AT2G39730,AT3G52150,AT5G12250,AT3G50330,AT1G67090,AT5G20720,AT1G23740,AT3G23000,AT4G24770,AT2G28900,AT2G36400,AT3G26744,AT1G20823,AT4G27670,AT2G37220,AT2G26250,AT3G20810,AT1G05200,AT1G79550…
mut_cold_vs_wt_cold_DOWN	TRUE	3.41153e-05	1063	2047	148	0.0723009	0.139229	GO:0043436	GO:BP	oxoacid metabolic process	21899	11048		ISS,IDA IEA,IDA IMP,IGI,IMP IEA,IGI,IDA IMP IEA,IDA IEA,IDA IEA,IMP,IMP,IMP IEA,IEA,IEA,IMP,IEA,IEA,IMP IEA,IMP IEA,IEA,IMP IEA,IEA,IGI,IMP IEA,IMP,IEA,IEA,IEA,IMP,IDA ISS TAS IEA,IEA,IDA IEA,IDA IEA,IEA,IGI,IMP,IMP IEA,IEA,IEA,TAS IEA,IEA,IEA,IEA,IMP,IEA,IMP IEA,IGI IEA,IMP,IEA,IMP,IEA,IDA IEA,IEA,IMP ISS TAS IEA,IEA,IDA IEA,IMP IEA,IDA IEA,IMP,IMP,IMP IEA,IMP IEA,IMP,IEA,IEP,IEA,IMP,IEA,IMP IEA…	AT5G24530,AT1G19640,AT2G43820,AT1G04770,AT1G75500,AT4G37980,AT5G04620,AT1G65960,AT4G02780,AT1G65880,AT1G72970,AT1G04580,AT1G68570,AT1G75960,AT3G23820,AT1G20560,AT1G68890,AT1G67730,AT2G37040,AT1G25450,AT3G11170,AT3G12120,AT4G12350,AT1G17290,AT1G19250,AT5G08170,AT3G43600,AT1G12110,AT5G02890,AT5G42650,AT1G09240,AT5G51810,AT2G20340,AT1G18870,AT5G20410,AT4G33950,AT4G34200,AT2G22810,AT3G11750,AT2G47240…
mut_cold_vs_wt_cold_DOWN	TRUE	3.51762e-05	1064	2047	148	0.0723009	0.139098	GO:0006082	GO:BP	organic acid metabolic process	21899	1967		ISS,IDA IEA,IDA IMP,IGI,IMP IEA,IGI,IDA IMP IEA,IDA IEA,IDA IEA,IMP,IMP,IMP IEA,IEA,IEA,IMP,IEA,IEA,IMP IEA,IMP IEA,IEA,IMP IEA,IEA,IGI,IMP IEA,IMP,IEA,IEA,IEA,IMP,IDA ISS TAS IEA,IEA,IDA IEA,IDA IEA,IEA,IGI,IMP,IMP IEA,IEA,IEA,TAS IEA,IEA,IEA,IEA,IMP,IEA,IMP IEA,IGI IEA,IMP,IEA,IMP,IEA,IDA IEA,IEA,IMP ISS TAS IEA,IEA,IDA IEA,IMP IEA,IDA IEA,IMP,IMP,IMP IEA,IMP IEA,IMP,IEA,IEP,IEA,IMP,IEA,IMP IEA…	AT5G24530,AT1G19640,AT2G43820,AT1G04770,AT1G75500,AT4G37980,AT5G04620,AT1G65960,AT4G02780,AT1G65880,AT1G72970,AT1G04580,AT1G68570,AT1G75960,AT3G23820,AT1G20560,AT1G68890,AT1G67730,AT2G37040,AT1G25450,AT3G11170,AT3G12120,AT4G12350,AT1G17290,AT1G19250,AT5G08170,AT3G43600,AT1G12110,AT5G02890,AT5G42650,AT1G09240,AT5G51810,AT2G20340,AT1G18870,AT5G20410,AT4G33950,AT4G34200,AT2G22810,AT3G11750,AT2G47240…
mut_cold_vs_wt_cold_DOWN	TRUE	4.51106e-05	69	898	14	0.0155902	0.202899	GO:0070592	GO:BP	cell wall polysaccharide biosynthetic process	21899	16692		IEA,IMP,IDA,IMP IEA,IMP,IDA IMP,IEA,IMP,IDA IMP IGI,IMP,IDA IMP IGI,IGI,IMP IGI,IMP	AT1G33800,AT2G38320,AT3G55990,AT3G50220,AT1G19300,AT5G61840,AT1G09610,AT3G25140,AT4G33330,AT5G20950,AT3G18660,AT5G06610,AT2G37090,AT1G78240
mut_cold_vs_wt_cold_DOWN	TRUE	6.2716e-05	953	2066	135	0.0653437	0.141658	GO:0019752	GO:BP	carboxylic acid metabolic process	21899	6252		ISS,IDA IEA,IDA IMP,IMP IEA,IGI,IDA IMP IEA,IDA IEA,IDA IEA,IMP,IEA,IEA,IMP,IEA,IEA,IMP IEA,IMP IEA,IEA,IMP IEA,IEA,IGI,IMP IEA,IMP,IEA,IEA,IMP,IDA ISS TAS IEA,IEA,IDA IEA,IDA IEA,IEA,IGI,IMP,IMP IEA,IEA,IEA,TAS IEA,IEA,IEA,IEA,IEA,IMP IEA,IGI IEA,IMP,IEA,IMP,IEA,IDA IEA,IEA,IMP ISS TAS IEA,IEA,IDA IEA,IMP IEA,IDA IEA,IMP,IMP IEA,IMP IEA,IMP,IEA,IEP,IEA,IMP,IEA,IMP IEA,IGI,TAS IEA,IEP IEA,IEA,TAS…	AT5G24530,AT1G19640,AT2G43820,AT1G75500,AT4G37980,AT5G04620,AT1G65960,AT4G02780,AT1G72970,AT1G04580,AT1G75960,AT3G23820,AT1G20560,AT1G68890,AT1G67730,AT2G37040,AT1G25450,AT3G11170,AT3G12120,AT4G12350,AT1G17290,AT1G19250,AT5G08170,AT3G43600,AT5G02890,AT5G42650,AT1G09240,AT5G51810,AT2G20340,AT1G18870,AT5G20410,AT4G33950,AT4G34200,AT2G22810,AT3G11750,AT2G47240,AT1G32300,AT3G53180,AT5G52100,AT5G21060…
mut_cold_vs_wt_cold_DOWN	TRUE	7.58343e-05	221	2047	44	0.0214949	0.199095	GO:0170033	GO:BP	L-amino acid metabolic process	21899	20783		IDA IEA,IEA,IGI,IMP IEA,IDA,IEA,IEA,IEA,IEA,IEA,IMP,IEA,IDA IEA,IEA,ISS TAS IEA,IMP,IEA,IEA,IEA,TAS IEA,IDA IMP,IMP,IEA,IEA,IEA,IDA IEA,IEA,IEA,IEA,TAS IEA,IEA,IEA,IEA,IEA,IEA,ISS,IEA,IEA,IEA,IEA,IDA,IDA IEA,IDA IEA,IEA	AT1G65960,AT2G37040,AT4G12350,AT1G17290,AT2G20340,AT4G34200,AT3G53180,AT5G52100,AT5G21060,AT1G11860,AT1G08630,AT2G35120,AT3G63250,AT4G33680,AT1G18640,AT3G22200,AT1G32470,AT4G04610,AT4G34020,AT5G35630,AT1G79440,AT3G62030,AT2G23970,AT4G26900,AT1G14810,AT2G43750,AT2G17630,AT1G75330,AT2G16570,AT3G57050,AT2G16500,AT1G17745,AT1G53280,AT4G29840,AT2G26080,AT4G31990,AT1G22020,AT5G53850,AT1G08250,AT3G53580…
mut_cold_vs_wt_cold_DOWN	TRUE	8.06439e-05	762	2085	113	0.0541966	0.148294	GO:0009416	GO:BP	response to light stimulus	21899	3517		IMP,IMP,IEP,IMP,IPI IMP,IMP IEP,IMP IGI,IMP,IMP,IEP,IEP,IEP,IMP,IMP,IMP,IEP,IMP,IEP,IEP,IDA,IMP,IMP IEP,IMP IEA,IMP,IEP,IEP,IMP TAS,IEP,IDA IEP,IMP,IMP,IMP IEA,IEP,IMP,IGI,IEP,IDA,IEP,IMP,IMP,IEP,IMP IGI IBA,IDA,IEP,IMP IEA,IEP,IMP,IMP,IEP,IEP,IMP,IMP IEP,IEP,IMP,IMP,IMP,IDA IMP IEP,IMP IEP,IEP,IEP,IGI IEA,TAS,IEP,IMP,IDA,IEP,IEP,IMP,IEP,IMP IEP,IEP,IEP,IMP,IEP,IMP,IMP,IMP,IMP IEA,IMP IGI,IMP,IEA…	AT1G08970,AT3G28860,AT1G65480,AT3G44610,AT5G64330,AT5G46910,AT1G75540,AT1G22610,AT2G21650,AT2G36750,AT1G69530,AT2G44910,AT3G22690,AT2G37040,AT5G13930,AT1G25450,AT1G10470,AT5G24090,AT2G39730,AT1G26260,AT3G55120,AT2G47460,AT3G13550,AT1G12110,AT1G14440,AT2G45050,AT5G63310,AT5G51810,AT4G34530,AT4G33950,AT5G48890,AT2G24540,AT1G16490,AT4G37580,AT1G48410,AT2G28190,AT4G27670,AT2G26250,AT1G26945,AT3G20810…
mut_cold_vs_wt_cold_DOWN	TRUE	8.7144e-05	146	1850	31	0.0167568	0.212329	GO:0019684	GO:BP	photosynthesis, light reaction	21899	6208		IDA,IMP,IMP,IMP,IMP,IMP,IDA,IMP,IDA,IMP,IDA IMP,IMP,IMP,IDA IMP,IMP,IMP TAS,IMP,IMP,IMP IEA,IMP,IMP,IMP,IMP,IMP,IMP IEA,IMP IEA,IMP TAS,IMP ISS IEA,IMP,IMP,IMP	AT3G22690,AT1G68890,AT3G16250,AT5G52100,AT1G54780,AT2G15820,AT1G09530,AT3G60370,AT2G47940,AT4G33520,AT1G54500,AT1G75690,AT3G46610,AT1G32070,AT4G15510,AT3G01440,AT3G54050,AT4G09650,AT2G05620,AT3G15095,AT1G64770,AT3G01480,AT4G35250,AT1G14150,AT1G15980,AT4G23890,AT5G01920,AT3G50820,AT4G18370,AT5G35220,AT5G66190
mut_cold_vs_wt_cold_DOWN	TRUE	0.000104839	192	2007	39	0.019432	0.203125	GO:0009658	GO:BP	chloroplast organization	21899	3610		IMP,IMP,IMP,IMP,IMP,IMP,IMP,IMP IGI,IMP,IMP,IMP IBA,IMP,IMP,IMP,IMP,IMP,IMP,IMP,IMP,IMP,ISS,IMP IEA,IGI,IMP,IMP,IMP,IMP,IGI,IMP,IMP,IMP IEA,IMP,IMP,IMP,IMP IEA,IMP,IMP,IGI,IMP	AT1G04770,AT3G02380,AT4G39460,AT4G33460,AT4G38160,AT3G63190,AT1G32080,AT2G16800,AT4G34090,AT4G27670,AT3G29185,AT2G20570,AT1G78600,AT5G23040,AT3G26900,AT1G75010,AT4G34020,AT2G47940,AT3G56940,AT2G21280,AT3G63140,AT1G50900,AT4G20360,AT3G62910,AT2G21170,AT5G39980,AT1G09340,AT4G38470,AT2G24060,AT5G55580,AT1G30610,AT5G58270,AT2G03050,AT1G08540,AT5G53280,AT5G35220,AT1G06950,AT5G10470,AT1G62750
mut_cold_vs_wt_cold_DOWN	TRUE	0.000110137	549	2066	86	0.0416263	0.156648	GO:0016053	GO:BP	organic acid biosynthetic process	21899	5145		IEA,IEA,IDA IMP IEA,IDA IEA,IEA,IMP,IMP IEA,IEA,IEA,IMP IEA,IEA,IGI,IMP,IEA,IMP,IDA TAS IEA,IEA,IDA IEA,IEA,IMP,IEA,IEA,IEA,IEA,IEA,IEA,IEA,IGI,IMP,IDA IEA,IEA,TAS IEA,IEA,IEA,IDA IEA,IMP,IMP IEA,IMP IEA,IEP,IEA,IMP,IMP IEA,TAS IEA,IEA,IEA,IMP,IMP,IDA IMP IEA,IMP IEA,IEA,IMP IEA,IDA IEA,IGI,IDA IEA,IDA IEA,IEA,IEA,IEA,IEA,IGI TAS IEA,IEA,IMP IEA,IDA IMP IEA,IGI,TAS IEA,IEA,IEA,IEA,IEA,IMP,IMP,IEA…	AT1G19640,AT1G75500,AT5G04620,AT4G02780,AT1G04580,AT3G23820,AT1G67730,AT2G37040,AT1G25450,AT3G11170,AT3G12120,AT4G12350,AT1G19250,AT3G43600,AT5G02890,AT5G42650,AT1G09240,AT5G51810,AT1G18870,AT4G33950,AT4G34200,AT2G22810,AT3G11750,AT1G32300,AT3G53180,AT5G52100,AT5G21060,AT3G23790,AT3G26744,AT3G63250,AT4G33680,AT1G18640,AT2G26250,AT2G34770,AT2G26540,AT4G32980,AT3G20390,AT4G25050,AT2G41070,AT4G04610…
mut_cold_vs_wt_cold_DOWN	TRUE	0.000110137	549	2066	86	0.0416263	0.156648	GO:0046394	GO:BP	carboxylic acid biosynthetic process	21899	12522		IEA,IEA,IDA IMP IEA,IDA IEA,IEA,IMP,IMP IEA,IEA,IEA,IMP IEA,IEA,IGI,IMP,IEA,IMP,IDA TAS IEA,IEA,IDA IEA,IEA,IMP,IEA,IEA,IEA,IEA,IEA,IEA,IEA,IGI,IMP,IDA IEA,IEA,TAS IEA,IEA,IEA,IDA IEA,IMP,IMP IEA,IMP IEA,IEP,IEA,IMP,IMP IEA,TAS IEA,IEA,IEA,IMP,IMP,IDA IMP IEA,IMP IEA,IEA,IMP IEA,IDA IEA,IGI,IDA IEA,IDA IEA,IEA,IEA,IEA,IEA,IGI TAS IEA,IEA,IMP IEA,IDA IMP IEA,IGI,TAS IEA,IEA,IEA,IEA,IEA,IMP,IMP,IEA…	AT1G19640,AT1G75500,AT5G04620,AT4G02780,AT1G04580,AT3G23820,AT1G67730,AT2G37040,AT1G25450,AT3G11170,AT3G12120,AT4G12350,AT1G19250,AT3G43600,AT5G02890,AT5G42650,AT1G09240,AT5G51810,AT1G18870,AT4G33950,AT4G34200,AT2G22810,AT3G11750,AT1G32300,AT3G53180,AT5G52100,AT5G21060,AT3G23790,AT3G26744,AT3G63250,AT4G33680,AT1G18640,AT2G26250,AT2G34770,AT2G26540,AT4G32980,AT3G20390,AT4G25050,AT2G41070,AT4G04610…
mut_cold_vs_wt_cold_DOWN	TRUE	0.000111765	25	1822	11	0.00603732	0.44	GO:0031425	GO:BP	chloroplast RNA processing	21899	7422		IMP,IMP,IMP,IMP,IMP,IMP,IMP,IMP,IMP,IMP,IMP	AT3G18110,AT3G57430,AT1G08070,AT2G15820,AT2G41720,AT5G39980,AT3G52380,AT1G30610,AT3G03710,AT2G35130,AT3G63370
mut_cold_vs_wt_cold_DOWN	TRUE	0.000115327	79	2042	22	0.0107738	0.278481	GO:0006109	GO:BP	regulation of carbohydrate metabolic process	21899	1988		IGI,IMP,IGI,IMP,IMP,IGI,IMP,IDA,IMP,IMP,IMP,IMP,IMP,IMP,IMP,IMP IEP,IDA IMP IEA,IGI,IDA,IMP,IMP,IEA	AT1G04770,AT3G22190,AT5G06610,AT3G47450,AT1G15690,AT2G28315,AT1G13900,AT2G47400,AT1G34320,AT3G27190,AT1G32070,AT2G41680,AT4G32460,AT1G01320,AT3G03710,AT1G07640,AT1G42430,AT1G16860,AT1G03680,AT2G32700,AT4G00830,AT2G22125
mut_cold_vs_wt_cold_DOWN	TRUE	0.000120387	779	2085	114	0.0546763	0.146341	GO:0009314	GO:BP	response to radiation	21899	3497		IMP,IMP,IEP,IMP,IPI IMP,IMP IEP,IMP IGI,IMP,IMP,IEP,IEP,IEP,IMP,IMP,IMP,IEP,IMP,IEP,IEP,IDA,IMP,IMP IEP,IMP IEA,IMP,IEP,IEP,IMP TAS,IEP,IDA IEP,IMP,IMP,IMP IEA,IEP,IMP,IGI,IEP,IDA,IEP,IMP,IMP,IEP,IMP IGI IBA,IDA,IEP,IMP IEA,IEP,IMP,IMP,IEP,IEP,IMP,IMP IEP,IEP,IMP,IMP,IMP,IDA IMP IEP,IMP IEP,IEP,IEP,IGI IEA,IEP,TAS,IEP,IMP,IDA,IEP,IEP,IMP,IEP,IMP IEP,IEP,IEP,IMP,IEP,IMP,IMP,IMP,IMP IEA,IMP IGI,IMP…	AT1G08970,AT3G28860,AT1G65480,AT3G44610,AT5G64330,AT5G46910,AT1G75540,AT1G22610,AT2G21650,AT2G36750,AT1G69530,AT2G44910,AT3G22690,AT2G37040,AT5G13930,AT1G25450,AT1G10470,AT5G24090,AT2G39730,AT1G26260,AT3G55120,AT2G47460,AT3G13550,AT1G12110,AT1G14440,AT2G45050,AT5G63310,AT5G51810,AT4G34530,AT4G33950,AT5G48890,AT2G24540,AT1G16490,AT4G37580,AT1G48410,AT2G28190,AT4G27670,AT2G26250,AT1G26945,AT3G20810…
mut_cold_vs_wt_cold_DOWN	TRUE	0.000121975	219	2047	43	0.0210064	0.196347	GO:0170039	GO:BP	proteinogenic amino acid metabolic process	21899	20789		IDA IEA,IEA,IGI,IMP IEA,IDA,IEA,IEA,IEA,IEA,IEA,IMP,IEA,IDA IEA,IEA,ISS TAS IEA,IMP,IEA,IEA,IEA,TAS IEA,IDA IMP,IMP,IEA,IEA,IEA,IDA IEA,IEA,IEA,IEA,TAS IEA,IEA,IEA,IEA,IEA,IEA,ISS,IEA,IEA,IEA,IEA,IDA IEA,IDA IEA,IEA	AT1G65960,AT2G37040,AT4G12350,AT1G17290,AT2G20340,AT4G34200,AT3G53180,AT5G52100,AT5G21060,AT1G11860,AT1G08630,AT2G35120,AT3G63250,AT4G33680,AT1G18640,AT3G22200,AT1G32470,AT4G04610,AT4G34020,AT5G35630,AT1G79440,AT3G62030,AT2G23970,AT4G26900,AT1G14810,AT2G43750,AT2G17630,AT1G75330,AT2G16570,AT3G57050,AT2G16500,AT1G17745,AT1G53280,AT4G29840,AT2G26080,AT4G31990,AT1G22020,AT5G53850,AT1G08250,AT3G53580…
mut_cold_vs_wt_cold_DOWN	TRUE	0.000130217	57	1424	15	0.0105337	0.263158	GO:0045489	GO:BP	pectin biosynthetic process	21899	11804		IEA,IEA,IEA,IEA,IEA,IMP IEA,IEA,IDA,IMP IEA,IGI,IEA,IEA,IEA,IEA,IMP	AT3G06260,AT3G02250,AT3G62660,AT3G02350,AT1G19300,AT3G25140,AT2G38650,AT2G33570,AT1G78240,AT2G28315,AT1G24170,AT4G38270,AT3G58790,AT3G01040,AT4G32460
mut_cold_vs_wt_cold_DOWN	TRUE	0.000243938	75	707	12	0.0169731	0.16	GO:0009808	GO:BP	lignin metabolic process	21899	3730		IMP,IMP,IMP IGI IEA,IEP IEA,IDA IEA,IEA,IMP,IMP,IGI,IMP,IMP,IMP IEA	AT5G54160,AT1G33800,AT5G60020,AT4G37980,AT1G15950,AT3G09220,AT5G05340,AT2G37040,AT4G12350,AT1G61810,AT1G63910,AT1G16490
mut_cold_vs_wt_cold_DOWN	TRUE	0.000244612	209	2066	41	0.0198451	0.196172	GO:0008652	GO:BP	amino acid biosynthetic process	21899	3260		IEA,IGI,IEA,IEA,IEA,IEA,IEA,IDA IEA,IEA,TAS IEA,IEA,IEA,IEA,IMP,IEA,IMP IEA,IEA,IDA IEA,IDA IEA,IEA,IEA,IEA,IGI TAS IEA,IEA,IMP IEA,IDA IMP IEA,TAS IEA,IEA,IEA,IEA,IEA,IEA,IEA,IEA,IEA,IEA,IEA,IEA,IDA IEA,IEA,IEA	AT1G75500,AT4G12350,AT4G34200,AT2G22810,AT3G53180,AT5G52100,AT5G21060,AT3G63250,AT4G33680,AT1G18640,AT3G20390,AT4G04610,AT5G35630,AT3G62030,AT1G31180,AT4G26900,AT1G14810,AT2G43750,AT5G38530,AT3G28760,AT2G17630,AT2G21940,AT1G71920,AT1G75330,AT5G17990,AT3G22425,AT3G57050,AT1G17745,AT5G48220,AT4G29840,AT1G22020,AT3G49680,AT5G53850,AT1G08250,AT3G53580,AT5G63890,AT3G58610,AT4G37930,AT3G25900,AT2G37500…
mut_cold_vs_wt_cold_DOWN	TRUE	0.000432975	316	525	22	0.0419048	0.0696203	GO:0009636	GO:BP	response to toxic substance	21899	3591		TAS IEA,IEA,IEA,IEA,IEA,IEA,IEA,TAS IEA,IEA,IEA,IEA,IEA,IEA,IEA,IEA,IMP,IEA,IEA,IMP,IEA,TAS IEA,IEA	AT2G30860,AT4G33420,AT3G03670,AT4G35000,AT4G25640,AT4G33870,AT4G25980,AT3G62760,AT5G05340,AT3G01190,AT2G36750,AT1G05260,AT2G37770,AT4G23030,AT1G73700,AT1G13680,AT5G51890,AT4G15550,AT1G32540,AT4G11290,AT1G17170,AT1G12110
mut_cold_vs_wt_cold_DOWN	TRUE	0.000455038	29	1802	11	0.00610433	0.37931	GO:0042168	GO:BP	heme metabolic process	21899	10346		IEA,IEA,IEA,IEA,IEA,IDA IEA,IEA,IEA,IMP IEA,IMP IBA IEA,IEA	AT4G01690,AT2G26540,AT3G14930,AT2G40490,AT1G69740,AT5G40850,AT1G03475,AT5G08280,AT1G09940,AT2G30390,AT2G26550
mut_cold_vs_wt_cold_DOWN	TRUE	0.00121499	118	707	14	0.019802	0.118644	GO:0009699	GO:BP	phenylpropanoid biosynthetic process	21899	3639		IMP,IMP IGI,IEA,IMP,IEP IEA,IDA IEA,IMP,IEA,IGI,IEA,IMP,IMP,IMP,IMP IEA	AT5G54160,AT5G60020,AT1G22900,AT3G44550,AT4G37980,AT1G15950,AT5G05340,AT2G37040,AT4G12350,AT2G21100,AT1G61810,AT1G63910,AT1G17840,AT1G16490
mut_cold_vs_wt_cold_DOWN	TRUE	0.00125271	113	466	11	0.0236052	0.0973451	GO:0042743	GO:BP	hydrogen peroxide metabolic process	21899	10685		IEA,IEA,IEA,IMP,IEA,IEA,IEA,IEA,IEA,IEA,IEA	AT4G33420,AT3G03670,AT4G35000,AT3G14420,AT4G33870,AT4G25980,AT5G05340,AT3G01190,AT1G05260,AT5G51890,AT4G11290
mut_cold_vs_wt_cold_DOWN	TRUE	0.00125271	2983	1396	242	0.173352	0.0811264	GO:0042221	GO:BP	response to chemical	21899	10394		IEP HEP,IEP,IMP,IEP TAS IEA,IEP IEA,IGI,IEP,IMP IEA,TAS IEA,IEA,IMP IEP IEA,IEA,IEP IEA,IEP,IMP IEA,IEA,IEP,IEP,IEA,IEP,IMP IEP,IEA,TAS,IEA,IEP,IEP,IGI,IEA,IMP IEA,IMP IEP IEA,IEP,HEP,IGI,IEA,TAS IEA,IMP IEA,IEP,IEA,IEA,IEA,IEA,IEP IEA,IEA,IEP,IEA,IMP,IEP,TAS,IMP,IEP,IMP IEA,IEP HEP,IMP,IEP IEA,IMP,IEA,IMP,IEP,IEA,IMP,IEP,IMP,IEP,IMP IEP IEA,IMP IEA,IMP,IEP,TAS IEA,IEA,IMP IEP TAS IEA,IEP,IMP,IEA…	AT5G24530,AT5G54160,AT1G02205,AT2G30860,AT1G12240,AT1G08970,AT2G41240,AT3G28860,AT5G25190,AT1G20470,AT3G61460,AT4G33420,AT3G03670,AT4G24960,AT1G75500,AT4G35000,AT2G30360,AT3G16690,AT1G52570,AT5G07990,AT3G21630,AT4G25640,AT4G02780,AT4G33870,AT4G27440,AT5G50915,AT4G30610,AT3G12830,AT5G59010,AT2G34650,AT1G13420,AT5G44730,AT1G30690,AT4G25980,AT3G62760,AT1G15100,AT1G66950,AT5G05340,AT3G01190,AT2G35700…
mut_cold_vs_wt_cold_DOWN	TRUE	0.00151406	141	1835	27	0.0147139	0.191489	GO:0007623	GO:BP	circadian rhythm	21899	3114		IEP,IEP,IMP,IMP,IMP,IGI,IMP,IMP,IEP,IEP,IEP,IEP,IEP,IEP,IEP,IEP,ISS,IEP,IMP,IEP,IEP,IMP IEP,IEP,IDA IMP IEP,IEP,IEP,IDA IMP	AT5G54160,AT1G15950,AT5G08330,AT1G10470,AT5G48890,AT5G52660,AT3G60250,AT3G20810,AT3G51550,AT5G25830,AT2G17840,AT3G12700,AT1G72390,AT2G47890,AT5G17300,AT5G60100,AT3G63140,AT4G03390,AT2G41310,AT1G32070,AT3G26740,AT1G09340,AT4G00150,AT3G46640,AT1G19330,AT3G07650,AT1G22770
mut_cold_vs_wt_cold_DOWN	TRUE	0.00151406	465	1850	65	0.0351351	0.139785	GO:0006091	GO:BP	generation of precursor metabolites and energy	21899	1974		IEA,IEA,IEA,IEA,IEA,IEA,IDA,IMP,IEA,IEA,IMP IEA,IEA,IMP,IEA,IMP,IEA,IEA,IMP IEA,IMP,IMP IEP,IEA,IDA,IEA,IMP,IDA,IMP,IEA,IDA IEA,IDA IMP,IMP,IMP,IMP IEA,IDA IMP,IEA,IEA,IMP,IEA,IEA,IEA,IMP TAS,IMP,IMP,IMP IEA,IMP,ISS IEA,IMP,IEA,IMP,IC IEA,IMP,IEA,IEA,IMP,IMP IEA,IEA,IEA,IMP IEA,IMP TAS,IEA,IMP ISS IEA,IMP,IEA,IMP,IEA,IMP	AT2G04700,AT3G20440,AT2G44790,AT3G20570,AT2G02850,AT1G22480,AT3G22690,AT1G68890,AT2G26720,AT2G27510,AT3G16250,AT2G15780,AT5G52100,AT1G09420,AT1G54780,AT1G64640,AT1G08500,AT1G79550,AT2G15820,AT2G36220,AT4G14890,AT1G09530,AT3G22960,AT3G60370,AT2G47940,AT4G33520,AT1G10960,AT1G24280,AT1G54500,AT1G75690,AT3G46610,AT1G56190,AT1G32070,AT5G44520,AT2G21170,AT4G15510,AT2G42600,AT2G32300,AT5G48300,AT3G01440…
mut_cold_vs_wt_cold_DOWN	TRUE	0.00178456	179	2047	34	0.0166097	0.189944	GO:1901607	GO:BP	alpha-amino acid biosynthetic process	21899	22124		IEA,IGI,IEA,IEA,IEA,IEA,IEA,IDA IEA,IEA,TAS IEA,IEA,IEA,IEA,IMP,IDA IMP IEA,IEA,IDA IEA,IDA IEA,IEA,IEA,IMP IEA,TAS IEA,IEA,IEA,IEA,IEA,IEA,IEA,IEA,IEA,IEA,IEA,IDA IEA,IEA	AT1G75500,AT4G12350,AT4G34200,AT2G22810,AT3G53180,AT5G52100,AT5G21060,AT3G63250,AT4G33680,AT1G18640,AT3G20390,AT4G04610,AT5G35630,AT3G62030,AT1G31180,AT1G14810,AT2G43750,AT5G38530,AT2G17630,AT1G75330,AT5G17990,AT3G57050,AT1G17745,AT5G48220,AT4G29840,AT1G22020,AT3G49680,AT5G53850,AT1G08250,AT3G53580,AT3G58610,AT4G37930,AT3G25900,AT2G37500
mut_cold_vs_wt_cold_DOWN	TRUE	0.00227738	70	1687	16	0.00948429	0.228571	GO:0005982	GO:BP	starch metabolic process	21899	1870		IEA,IMP,IMP TAS,IMP TAS IEA,IDA IMP,IMP,IMP,IMP,IMP,IMP,IMP TAS IEA,IDA,IEA,IMP TAS,IDA IMP IEA,IDA IMP	AT3G20440,AT2G36190,AT5G64860,AT5G04360,AT3G23920,AT1G15690,AT3G27190,AT1G43670,AT1G32070,AT2G41680,AT5G48300,AT3G55800,AT1G66430,AT5G26570,AT1G42430,AT3G10940
mut_cold_vs_wt_cold_DOWN	TRUE	0.00257931	1678	2114	208	0.0983917	0.123957	GO:1901700	GO:BP	response to oxygen-containing compound	21899	22187		IEP,IEP,IMP,IEP IEA,IGI,IEP,IMP IEP IEA,IEP,IEP,IEA,IMP IEP,TAS,IEP,IGI,IMP IEA,IMP IEA,IEP,IEP IEA,IEP,IEP,TAS,IMP,IEP,IMP,IEP,IMP,IEP,IMP,IEP,IMP,IEP,IEP,IMP IEP IEA,IMP IEA,IEP,IMP,IMP,IEP,IEP,IMP,IMP,IMP IEP,IMP,IEP,IEP,IMP,IMP,IEP,IMP IEA,IMP,IGI,IMP IEP,IEP,IMP,IDA,IEA,IDA IMP IGI TAS IEA,IDA,IMP,IEA,IEA,IMP,IEP,IEP,TAS IEA,IEP,IMP IEA,IMP,IEP IEA,IEA,IMP,IMP,IMP,IMP,IEP,IEP,IEA,IEP IEA,IEP…	AT5G24530,AT5G54160,AT1G02205,AT1G12240,AT1G08970,AT2G41240,AT3G61460,AT4G24960,AT3G16690,AT1G52570,AT3G21630,AT4G02780,AT5G50915,AT4G30610,AT5G59010,AT1G15100,AT1G66950,AT3G16570,AT4G24130,AT1G04580,AT1G69530,AT5G51110,AT1G05510,AT1G05260,AT2G33590,AT5G18610,AT2G37770,AT3G18490,AT2G18050,AT2G37040,AT5G13930,AT2G47180,AT1G53300,AT1G65790,AT4G17670,AT4G18780,AT1G32540,AT5G24090,AT2G39730,AT1G70670…
mut_cold_vs_wt_cold_DOWN	TRUE	0.00323702	165	1281	23	0.0179547	0.139394	GO:0045488	GO:BP	pectin metabolic process	21899	11803		IEA,IEA,IEA,IEA,IEA,IEA,IEA,IEA,IEA,IMP,IMP IEA,IEA,IDA,IEA,IMP IEA,IMP,IMP,IGI,IEA,IEA,IEA,IMP,IEA	AT3G06260,AT2G26440,AT3G02250,AT3G62660,AT1G11580,AT1G53830,AT3G02350,AT4G13710,AT1G19300,AT5G17420,AT3G25140,AT2G38650,AT2G33570,AT1G02810,AT1G78240,AT1G15690,AT3G55830,AT2G28315,AT1G24170,AT4G38270,AT3G58790,AT2G23760,AT3G01040
mut_cold_vs_wt_cold_DOWN	TRUE	0.0033487	180	517	14	0.0270793	0.0777778	GO:0000272	GO:BP	polysaccharide catabolic process	21899	76		IDA IEA,IEA,IEA,IEA,IEA,IEA,IEA,IDA,IEA,IMP TAS,IEA,IDA IEA,IMP TAS IEA,IEA	AT5G09730,AT2G26440,AT1G11580,AT1G53830,AT1G78060,AT2G32290,AT4G13710,AT3G10740,AT5G49720,AT5G64860,AT5G24090,AT1G68560,AT5G04360,AT1G75680
mut_cold_vs_wt_cold_DOWN	TRUE	0.00339907	166	1281	23	0.0179547	0.138554	GO:0010393	GO:BP	galacturonan metabolic process	21899	4144		IEA,IEA,IEA,IEA,IEA,IEA,IEA,IEA,IEA,IMP,IMP IEA,IEA,IDA,IEA,IMP IEA,IMP,IMP,IGI,IEA,IEA,IEA,IMP,IEA	AT3G06260,AT2G26440,AT3G02250,AT3G62660,AT1G11580,AT1G53830,AT3G02350,AT4G13710,AT1G19300,AT5G17420,AT3G25140,AT2G38650,AT2G33570,AT1G02810,AT1G78240,AT1G15690,AT3G55830,AT2G28315,AT1G24170,AT4G38270,AT3G58790,AT2G23760,AT3G01040
mut_cold_vs_wt_cold_DOWN	TRUE	0.00339907	147	1964	28	0.0142566	0.190476	GO:0046942	GO:BP	carboxylic acid transport	21899	12859		IEA,IDA IEA,TAS,IEA,IMP,IEA,IEA,IDA IMP IEA,IEA,IEA,IEA,TAS IEA,IDA IEA,IEA,IDA IEA,IMP,IMP IEA,IEA,IDA,IEA,IMP IEA,IGI IEA,IEA,IDA,IMP IEA,ISS,IDA,IDA IEA	AT2G06925,AT1G77380,AT1G17840,AT2G28900,AT1G32080,AT3G11900,AT3G30390,AT5G09220,AT2G38120,AT5G19500,AT1G58030,AT5G47560,AT5G49630,AT3G28960,AT5G46110,AT3G61680,AT3G18440,AT5G41800,AT5G19760,AT4G17970,AT5G20090,AT2G36590,AT3G10600,AT5G41760,AT5G57685,AT2G43240,AT3G13050,AT1G61800
mut_cold_vs_wt_cold_DOWN	TRUE	0.0034752	161	1694	27	0.0159386	0.167702	GO:0098869	GO:BP	cellular oxidant detoxification	21899	19470		IEA,IEA,IEA,IEA,IEA,IEA,IEA,IEA,IEA,IEA,IMP,IEA,IEA,IEA,IEA,IEA,IEA,IEA,IEA,IEA,IEA,IEA,IEA,IEA,IEA,IEA,IEA	AT2G30860,AT4G33420,AT3G03670,AT4G35000,AT4G33870,AT4G25980,AT5G05340,AT3G01190,AT1G05260,AT5G51890,AT1G32540,AT4G11290,AT1G19230,AT2G28190,AT2G18980,AT3G28200,AT3G11630,AT1G77490,AT4G09010,AT2G39040,AT3G52960,AT2G41680,AT1G21350,AT2G25080,AT3G54660,AT5G16710,AT5G14130
mut_cold_vs_wt_cold_DOWN	TRUE	0.0037911	150	1835	27	0.0147139	0.18	GO:0048511	GO:BP	rhythmic process	21899	13221		IEP,IEP,IMP IEA,IMP,IMP,IGI,IMP,IMP,IEP,IEP,IEP,IEP,IEP,IEP,IEP IEA,IEP IEA,ISS,IEP,IMP,IEP,IEP,IMP IEP,IEP,IDA IMP IEP IEA,IEP,IEP,IDA IMP IEA	AT5G54160,AT1G15950,AT5G08330,AT1G10470,AT5G48890,AT5G52660,AT3G60250,AT3G20810,AT3G51550,AT5G25830,AT2G17840,AT3G12700,AT1G72390,AT2G47890,AT5G17300,AT5G60100,AT3G63140,AT4G03390,AT2G41310,AT1G32070,AT3G26740,AT1G09340,AT4G00150,AT3G46640,AT1G19330,AT3G07650,AT1G22770
mut_cold_vs_wt_cold_DOWN	TRUE	0.00406207	422	1510	50	0.0331126	0.118483	GO:0009414	GO:BP	response to water deprivation	21899	3515		IMP,IEP,IEP,IEP,IMP,IEP,IEP,IMP,IEP,IMP,IEP,IMP,IEP,IMP,IMP IEP,IMP,IEP,IGI,IMP IGI,IMP,IMP,IEP,IMP,IEP,IEP,IEP,IMP,IMP,IMP IEP,IMP,IMP,IEP,IEP,IEP,IMP,IEA,IEP,IEP,IEP IEA,IMP IEP,IMP IEA,IMP,IEP,IMP IEP,IEP,IEP,IEP,IMP,IEP,IMP	AT1G02205,AT2G41240,AT4G24960,AT1G04580,AT1G05260,AT2G33590,AT2G37770,AT3G18490,AT2G18050,AT2G37040,AT2G47180,AT4G18780,AT5G24090,AT1G70670,AT3G52150,AT1G12110,AT4G30960,AT1G06770,AT4G33950,AT3G47600,AT2G33860,AT5G59310,AT1G32080,AT3G23920,AT1G01620,AT2G33700,AT1G69600,AT1G15690,AT4G14540,AT2G41070,AT4G26555,AT2G17840,AT2G33380,AT3G47860,AT2G32150,AT4G14790,AT2G37170,AT2G14260,AT1G68090,AT1G78080…
mut_cold_vs_wt_cold_DOWN	TRUE	0.00413335	149	1964	28	0.0142566	0.187919	GO:0015849	GO:BP	organic acid transport	21899	5017		IEA,IDA IEA,TAS,IEA,IMP,IEA,IEA,IDA IMP IEA,IEA,IEA,IEA,TAS IEA,IDA IEA,IEA,IDA IEA,IMP,IMP IEA,IEA,IDA,IEA,IMP IEA,IGI IEA,IEA,IDA,IMP IEA,ISS,IDA,IDA IEA	AT2G06925,AT1G77380,AT1G17840,AT2G28900,AT1G32080,AT3G11900,AT3G30390,AT5G09220,AT2G38120,AT5G19500,AT1G58030,AT5G47560,AT5G49630,AT3G28960,AT5G46110,AT3G61680,AT3G18440,AT5G41800,AT5G19760,AT4G17970,AT5G20090,AT2G36590,AT3G10600,AT5G41760,AT5G57685,AT2G43240,AT3G13050,AT1G61800
mut_cold_vs_wt_cold_DOWN	TRUE	0.00485965	51	2035	14	0.00687961	0.27451	GO:0009069	GO:BP	serine family amino acid metabolic process	21899	3282		IEA,IEA,IEA,ISS TAS IEA,IEA,IEA,IMP,IDA IEA,IEA,TAS IEA,IEA,IEA,IEA,IDA IEA	AT4G34200,AT1G11860,AT2G35120,AT1G18640,AT1G32470,AT4G04610,AT3G62030,AT2G43750,AT2G17630,AT3G57050,AT1G17745,AT2G26080,AT1G22020,AT4G37930
mut_cold_vs_wt_cold_DOWN	TRUE	0.00555491	119	1763	22	0.0124787	0.184874	GO:0009250	GO:BP	glucan biosynthetic process	21899	3452		IEA,IEA,IMP IEA,IEA,IMP IEA,IMP TAS,IMP IEA,IMP IEA,IMP,IMP,IGI,IMP,IMP,IMP,IEA,IMP IEA,IMP TAS IEA,IMP IEA,IDA,IEA,IMP IEA,IGI	AT3G20440,AT1G06490,AT5G44030,AT3G03050,AT5G17420,AT5G49720,AT4G18780,AT5G04360,AT5G20950,AT3G22190,AT5G06610,AT3G12060,AT3G27190,AT2G41680,AT4G39350,AT5G05170,AT5G48300,AT4G32410,AT3G55800,AT1G66430,AT1G42430,AT1G16860
mut_cold_vs_wt_cold_DOWN	TRUE	0.00699573	59	1816	14	0.00770925	0.237288	GO:0043039	GO:BP	tRNA aminoacylation	21899	10839		IEA,IBA IEA,ISS IEA,IEA,IEA,IEA,IEA,ISS IEA,ISS IEA,IEA,IEA,IEA,IEA,IEA	AT2G31170,AT2G25840,AT3G48110,AT5G52520,AT4G32915,AT1G48520,AT4G04350,AT4G17300,AT3G46100,AT4G26870,AT3G02660,AT4G33760,AT2G04842,AT3G58140
mut_cold_vs_wt_cold_DOWN	TRUE	0.00699573	59	1816	14	0.00770925	0.237288	GO:0043038	GO:BP	amino acid activation	21899	10838		IEA,IBA IEA,ISS IEA,IEA,IEA,IEA,IEA,ISS IEA,ISS IEA,IEA,IEA,IEA,IEA,IEA	AT2G31170,AT2G25840,AT3G48110,AT5G52520,AT4G32915,AT1G48520,AT4G04350,AT4G17300,AT3G46100,AT4G26870,AT3G02660,AT4G33760,AT2G04842,AT3G58140
mut_cold_vs_wt_cold_DOWN	TRUE	0.00699573	62	1938	15	0.00773994	0.241935	GO:0010051	GO:BP	xylem and phloem pattern formation	21899	3901		IMP,IMP,IMP,IMP IGI,IMP,IMP,IMP,IMP,IGI,IMP,IMP,IGI,IMP IGI,IMP,IMP	AT1G19300,AT2G32280,AT5G02030,AT1G17840,AT1G48410,AT5G16560,AT3G15380,AT1G73590,AT4G24670,AT5G13300,AT1G04550,AT3G54720,AT1G31770,AT4G36890,AT1G20330
mut_cold_vs_wt_cold_DOWN	TRUE	0.00699573	434	1510	50	0.0331126	0.115207	GO:0009415	GO:BP	response to water	21899	3516		IMP,IEP,IEP,IEP,IMP,IEP,IEP,IMP,IEP,IMP,IEP,IMP,IEP,IMP,IMP IEP,IMP,IEP,IGI,IMP IGI,IMP,IMP,IEP,IMP,IEP,IEP,IEP,IMP,IMP,IMP IEP,IMP,IMP,IEP,IEP,IEP,IMP,IEA,IEP,IEP,IEP IEA,IMP IEP,IMP IEA,IMP,IEP,IMP IEP,IEP,IEP,IEP,IMP,IEP,IMP	AT1G02205,AT2G41240,AT4G24960,AT1G04580,AT1G05260,AT2G33590,AT2G37770,AT3G18490,AT2G18050,AT2G37040,AT2G47180,AT4G18780,AT5G24090,AT1G70670,AT3G52150,AT1G12110,AT4G30960,AT1G06770,AT4G33950,AT3G47600,AT2G33860,AT5G59310,AT1G32080,AT3G23920,AT1G01620,AT2G33700,AT1G69600,AT1G15690,AT4G14540,AT2G41070,AT4G26555,AT2G17840,AT2G33380,AT3G47860,AT2G32150,AT4G14790,AT2G37170,AT2G14260,AT1G68090,AT1G78080…
mut_cold_vs_wt_cold_DOWN	TRUE	0.00699573	127	2047	25	0.012213	0.19685	GO:0170034	GO:BP	L-amino acid biosynthetic process	21899	20784		IGI,IEA,IEA,IEA,IEA,IDA IEA,IEA,TAS IEA,IEA,IEA,IMP,IEA,IDA IEA,IEA,IEA,TAS IEA,IEA,IEA,IEA,IEA,IEA,IEA,IEA,IDA IEA,IEA	AT4G12350,AT4G34200,AT3G53180,AT5G52100,AT5G21060,AT3G63250,AT4G33680,AT1G18640,AT4G04610,AT5G35630,AT3G62030,AT1G14810,AT2G43750,AT2G17630,AT1G75330,AT3G57050,AT1G17745,AT4G29840,AT1G22020,AT5G53850,AT1G08250,AT3G53580,AT4G37930,AT3G25900,AT2G37500
mut_cold_vs_wt_cold_DOWN	TRUE	0.00699573	127	2047	25	0.012213	0.19685	GO:0170038	GO:BP	proteinogenic amino acid biosynthetic process	21899	20788		IGI,IEA,IEA,IEA,IEA,IDA IEA,IEA,TAS IEA,IEA,IEA,IMP,IEA,IDA IEA,IEA,IEA,TAS IEA,IEA,IEA,IEA,IEA,IEA,IEA,IEA,IDA IEA,IEA	AT4G12350,AT4G34200,AT3G53180,AT5G52100,AT5G21060,AT3G63250,AT4G33680,AT1G18640,AT4G04610,AT5G35630,AT3G62030,AT1G14810,AT2G43750,AT2G17630,AT1G75330,AT3G57050,AT1G17745,AT4G29840,AT1G22020,AT5G53850,AT1G08250,AT3G53580,AT4G37930,AT3G25900,AT2G37500
mut_cold_vs_wt_cold_DOWN	TRUE	0.00753348	42	2016	12	0.00595238	0.285714	GO:0005985	GO:BP	sucrose metabolic process	21899	1873		IEA,IEA,IMP,IMP,IDA,IMP,IMP,IMP,IDA,IGI IEA,IEA,IDA IEA	AT1G12240,AT1G73370,AT2G36190,AT4G33950,AT1G15690,AT3G22200,AT1G43670,AT3G54050,AT3G55800,AT4G10120,AT5G20280,AT1G35580
mut_cold_vs_wt_cold_DOWN	TRUE	0.00753348	275	466	16	0.0343348	0.0581818	GO:0098754	GO:BP	detoxification	21899	19416		TAS IEA,IEA,IEA,IEA,IEA,IEA,IEA,TAS,IEA,IEA,IEA,IEA,IEA,IEA,IMP,IEA	AT2G30860,AT4G33420,AT3G03670,AT4G35000,AT4G25640,AT4G33870,AT4G25980,AT3G62760,AT5G05340,AT3G01190,AT1G05260,AT4G23030,AT1G73700,AT5G51890,AT1G32540,AT4G11290
mut_cold_vs_wt_cold_DOWN	TRUE	0.00762184	172	2055	31	0.0150852	0.180233	GO:1990748	GO:BP	cellular detoxification	21899	25936		IEA,IEA,IEA,IEA,IEA,IEA,IEA,IEA,IEA,IEA,IMP,IEA,IEA,IEA,IEA,IEA,IEA,IEA,IEA,IEA,IEA,IEA,IEA,IEA,IEA,IEA,IEA,IBA,IEA,IEA,IEA	AT2G30860,AT4G33420,AT3G03670,AT4G35000,AT4G33870,AT4G25980,AT5G05340,AT3G01190,AT1G05260,AT5G51890,AT1G32540,AT4G11290,AT1G19230,AT2G28190,AT2G18980,AT3G28200,AT3G11630,AT1G77490,AT4G09010,AT2G39040,AT3G52960,AT2G41680,AT1G21350,AT2G25080,AT3G54660,AT5G16710,AT5G14130,AT5G43940,AT2G41480,AT1G09090,AT3G45810
mut_cold_vs_wt_cold_DOWN	TRUE	0.00837492	173	2055	31	0.0150852	0.179191	GO:0097237	GO:BP	cellular response to toxic substance	21899	19088		IEA,IEA,IEA,IEA,IEA,IEA,IEA,IEA,IEA,IEA,IMP,IEA,IEA,IEA,IEA,IEA,IEA,IEA,IEA,IEA,IEA,IEA,IEA,IEA,IEA,IEA,IEA,IBA,IEA,IEA,IEA	AT2G30860,AT4G33420,AT3G03670,AT4G35000,AT4G33870,AT4G25980,AT5G05340,AT3G01190,AT1G05260,AT5G51890,AT1G32540,AT4G11290,AT1G19230,AT2G28190,AT2G18980,AT3G28200,AT3G11630,AT1G77490,AT4G09010,AT2G39040,AT3G52960,AT2G41680,AT1G21350,AT2G25080,AT3G54660,AT5G16710,AT5G14130,AT5G43940,AT2G41480,AT1G09090,AT3G45810
mut_cold_vs_wt_cold_DOWN	TRUE	0.00899242	1385	371	41	0.110512	0.0296029	GO:0009056	GO:BP	catabolic process	21899	3269		ISS,TAS,IDA IEA,IEA,IEA,IMP,IEA,IEA,IMP,IMP,IDA IEA,IEA,IEA,IEA,IEA,IEA,IEA,IEA,IEA,TAS,IEA,TAS,IEA,IEA,IEA,IEA,IEA,IEA,IDA,IEA,IMP,IEA,IEA,IEA,IMP,IEA,IEA,IMP IEA,IDA,IEA,IEA	AT5G24530,AT2G30860,AT5G13700,AT5G60020,AT1G09880,AT2G46240,AT4G33420,AT3G03670,AT4G24960,AT2G36870,AT5G09730,AT4G35000,AT5G45910,AT1G52570,AT2G26440,AT4G33870,AT2G39220,AT2G06925,AT1G11580,AT2G28100,AT4G25980,AT3G62760,AT1G66620,AT1G53830,AT3G09220,AT3G14360,AT5G55050,AT5G05340,AT3G54650,AT3G01190,AT2G36190,AT1G78060,AT2G32290,AT4G13710,AT5G52060,AT1G05260,AT1G68890,AT2G37040,AT3G10740,AT5G49720…
mut_cold_vs_wt_cold_DOWN	TRUE	0.00991918	43	2042	12	0.00587659	0.27907	GO:0032881	GO:BP	regulation of polysaccharide metabolic process	21899	8157		IMP,IGI,IMP,IGI,IMP,IMP,IMP,IMP,IDA IMP IEA,IGI,IMP,IEA	AT3G22190,AT5G06610,AT1G15690,AT2G28315,AT3G27190,AT1G32070,AT2G41680,AT4G32460,AT1G42430,AT1G16860,AT2G32700,AT2G22125
